# Supplementary material for: ﻿Four new species and four newly recorded species of Omphale Haliday (Hymenoptera, Eulophidae) from China, with a key to Chinese species
Source: Zookeys. 2024 Oct 15;1215:209–34. doi: 10.3897/zookeys.1215.130669 (PMC11496838; doi:10.3897/zookeys.1215.130669)
Supplement: XML Treatment for Omphale brevibuccata [file zookeys.1215.130669-treatment1.xml]

<!DOCTYPE tp:taxon-treatment
  PUBLIC "-//TaxonX//DTD Taxonomic Treatment Publishing DTD v0 20100105//EN" "tax-treatment-NSO.dtd">
<tp:taxon-treatment xmlns:tp="http://www.plazi.org/taxpub"><tp:treatment-meta><kwd-group><label>Taxon classification</label><kwd>
                <named-content content-type="kingdom">Animalia</named-content>
              </kwd><kwd>
                <named-content content-type="order">Hymenoptera</named-content>
              </kwd><kwd>
                <named-content content-type="family">Eulophidae</named-content>
              </kwd></kwd-group><mixed-citation publication-type="journal"><person-group><name><surname>Li</surname><given-names>Ming-Rui</given-names></name><name><surname>Wang</surname><given-names>Jia-Sheng</given-names></name><name><surname>Jing</surname><given-names>Ze-Ji</given-names></name><name><surname>Meng</surname><given-names>Qing-Fan</given-names></name><name><surname>Zhao</surname><given-names>Hong-Rui</given-names></name><name><surname>Li</surname><given-names>Xing-Peng</given-names></name><name><surname>Liu</surname><given-names>Sheng-Dong</given-names></name><name><surname>Li</surname><given-names>Cheng-De</given-names></name></person-group><article-title>﻿Four new species and four newly recorded species of <italic><tp:taxon-name><tp:taxon-name-part taxon-name-part-type="genus" reg="Omphale">Omphale</tp:taxon-name-part></tp:taxon-name></italic> Haliday (<tp:taxon-name><tp:taxon-name-part taxon-name-part-type="order">Hymenoptera</tp:taxon-name-part></tp:taxon-name>, <tp:taxon-name><tp:taxon-name-part taxon-name-part-type="family">Eulophidae</tp:taxon-name-part></tp:taxon-name>) from China, with a key to Chinese species</article-title><source>Zookeys</source><day>15</day><month>10</month><year>2024</year><volume>1215</volume><fpage>209</fpage><lpage>234</lpage><pub-id pub-id-type="doi">10.3897/zookeys.1215.130669</pub-id></mixed-citation></tp:treatment-meta><tp:nomenclature><label>﻿</label><tp:taxon-name>
              <object-id xmlns:xlink="http://www.w3.org/1999/xlink" content-type="arpha" xlink:type="simple">DF4E9CF7-4E8E-5CDE-A35E-AC4A3E2EE563</object-id>
              <tp:taxon-name-part taxon-name-part-type="genus" reg="Omphale">Omphale</tp:taxon-name-part>
              <tp:taxon-name-part taxon-name-part-type="species" reg="brevibuccata">brevibuccata</tp:taxon-name-part>
            </tp:taxon-name><tp:taxon-authority>Szelényi, 1978</tp:taxon-authority><xref ref-type="fig" rid="F1">Figs 1A</xref><xref ref-type="fig" rid="F2">, 2A–I</xref><tp:nomenclature-citation-list><tp:nomenclature-citation><tp:taxon-name>
                  <tp:taxon-name-part taxon-name-part-type="genus" reg="Omphale">Omphale</tp:taxon-name-part>
                  <tp:taxon-name-part taxon-name-part-type="species" reg="brevibuccata">brevibuccata</tp:taxon-name-part>
                </tp:taxon-name><comment>Szelényi, 1978: 222, holotype ♀, Hungary, <named-content xmlns:xlink="http://www.w3.org/1999/xlink" content-type="dwc:institutional_code" xlink:title="Hungarian Natural History Museum" xlink:href="http://grbio.org/institution/hungarian-natural-history-museum" xlink:type="simple">HNHM</named-content>, not examined.</comment></tp:nomenclature-citation></tp:nomenclature-citation-list></tp:nomenclature><tp:treatment-sec sec-type="material" id="SECID0E65AE"><title>Material examined.</title><p>• 14♀: 1♀ [<abbrev xmlns:xlink="http://www.w3.org/1999/xlink" xlink:title="Northeast Forestry University" id="ABBRID0EF6AE" xlink:type="simple">NEFU</abbrev>; on card, right antenna and right wings on slide], China, Guangdong Province, Shaoguan City, Chebaling National Nature Reserve, 29–30.IV.2019, leg. Wen-Jian Li and Jun Wu, by yellow-pan trapping • 3♀ [<abbrev xmlns:xlink="http://www.w3.org/1999/xlink" xlink:title="Northeast Forestry University" id="ABBRID0EJ6AE" xlink:type="simple">NEFU</abbrev>; on cards], China, Shandong Province, Qingdao City, Laoshan Scenic Spot, Beijiushui, 8–10.VII.2014, leg. Hui Geng, Guo-Hao Zu, Zhi-Guang Wu, and Hai-Feng Bai, by yellow-pan trapping • 2♀ [<abbrev xmlns:xlink="http://www.w3.org/1999/xlink" xlink:title="Northeast Forestry University" id="ABBRID0EN6AE" xlink:type="simple">NEFU</abbrev>; on cards], China, Shandong Province, Qingdao City, Jimo District, Mashan Park, 11.VII.2014, leg. Si-Zhu Liu, Guo-Hao Zu, and Zhi-Guang Wu, by sweep netting • 2♀ [<abbrev xmlns:xlink="http://www.w3.org/1999/xlink" xlink:title="Northeast Forestry University" id="ABBRID0ER6AE" xlink:type="simple">NEFU</abbrev>; 1 on slide, 1 on card], China, Shandong Province, Qingdao City, Laoshan Scenic Spot, Beijiushui, 12.VII.2014, leg. Hui Geng, Guo-Hao Zu, Zhi-Guang Wu, and Hai-Feng Bai, by sweep netting • 4♀ [<abbrev xmlns:xlink="http://www.w3.org/1999/xlink" xlink:title="Northeast Forestry University" id="ABBRID0EV6AE" xlink:type="simple">NEFU</abbrev>; on cards], China, Shandong Province, Qingdao City, Dazhushan, 13–14.VII.2014, leg. Ye Chen and Chao Zhang, by yellow-pan trapping • 2♀ [<abbrev xmlns:xlink="http://www.w3.org/1999/xlink" xlink:title="Northeast Forestry University" id="ABBRID0EZ6AE" xlink:type="simple">NEFU</abbrev>; on cards], China, Liaoning Province, Anshan City, Qianshan, 20.VIII.2015, leg. Hui Geng, Yan Gao, and Zhi-Guang Wu, by sweep netting.</p></tp:treatment-sec><tp:treatment-sec sec-type="diagnosis" id="SECID0E46AE"><title>Diagnosis.</title><p><bold>Female.</bold> Body length 1.2–1.8 mm. Vertex golden-green, face dark brown with golden or purple reflections; antenna with scape yellow to pale brown, pedicel and flagellum brown; mesoscutum dark brown, mesoscutellum with anterior 1/3–1/2 yellowish brown and remainder brown to dark brown; axillae with anterior 1/2 dark brown to brown, remainder yellowish brown to yellowish white; propodeum pale brown; other parts of mesosoma yellow to yellowish white (including legs); gaster dark brown. Head (Fig. <xref ref-type="fig" rid="F2">2A</xref>) with antennal scrobes meeting on the V-shaped frontal sulcus; frontal cross-ridge absent; gena very short, <abbrev xmlns:xlink="http://www.w3.org/1999/xlink" xlink:title="height of eye" id="ABBRID0EKAAG" xlink:type="simple">HE</abbrev>:<abbrev xmlns:xlink="http://www.w3.org/1999/xlink" xlink:title="malar space" id="ABBRID0EOAAG" xlink:type="simple">MS</abbrev>:<abbrev xmlns:xlink="http://www.w3.org/1999/xlink" xlink:title="width of mouth opening" id="ABBRID0ESAAG" xlink:type="simple">WM</abbrev> ~ 5.0:1.0:3.4; clypeus semicircular 1.7 × as wide as high; antenna (Fig. <xref ref-type="fig" rid="F2">2B</xref>) slender, with five flagellomeres separated from each other, <abbrev xmlns:xlink="http://www.w3.org/1999/xlink" xlink:title="flagellomeres 1–5" id="ABBRID0E1AAG" xlink:type="simple">F1</abbrev> 1.1 × as long as F2. Mesosoma (Fig. <xref ref-type="fig" rid="F2">2C</xref>) with mesoscutum and scutellum with weak reticulation; midlobe of mesoscutum with two pairs of setae; scutellum 1.0–1.2 × as long as wide, with anterior margin almost straight; propodeum smooth, with a weak median carina, and anteromedially with a fovea. Fore wing (Fig. <xref ref-type="fig" rid="F2">2D</xref>) speculum closed, with seven or eight admarginal setae arising from <abbrev xmlns:xlink="http://www.w3.org/1999/xlink" xlink:title="marginal vein" id="ABBRID0EGBAG" xlink:type="simple">MV</abbrev> and membrane just behind <abbrev xmlns:xlink="http://www.w3.org/1999/xlink" xlink:title="marginal vein" id="ABBRID0EKBAG" xlink:type="simple">MV</abbrev>, radial cell setose, <abbrev xmlns:xlink="http://www.w3.org/1999/xlink" xlink:title="postmarginal vein" id="ABBRID0EOBAG" xlink:type="simple">PMV</abbrev> 1.8 × as long as <abbrev xmlns:xlink="http://www.w3.org/1999/xlink" xlink:title="stigmal vein" id="ABBRID0ESBAG" xlink:type="simple">STV</abbrev>. Metasoma (Fig. <xref ref-type="fig" rid="F2">2F</xref>), gaster 1.6 × as long as mesosoma, and nearly as long as head + mesosoma.</p><fig id="F1" position="float" orientation="portrait"><object-id xmlns:xlink="http://www.w3.org/1999/xlink" content-type="doi" xlink:type="simple">10.3897/zookeys.1215.130669.figure1</object-id><object-id xmlns:xlink="http://www.w3.org/1999/xlink" content-type="arpha" xlink:type="simple">1FCFEBDC-AFFA-5C46-8DEE-410399FAED14</object-id><label>Figure 1.</label><caption><p><italic><tp:taxon-name><tp:taxon-name-part taxon-name-part-type="genus" reg="Omphale">Omphale</tp:taxon-name-part></tp:taxon-name></italic> spp., habitus <bold>A</bold><italic><tp:taxon-name><tp:taxon-name-part taxon-name-part-type="genus" reg="Omphale">O.</tp:taxon-name-part><tp:taxon-name-part taxon-name-part-type="species" reg="brevibuccata">brevibuccata</tp:taxon-name-part></tp:taxon-name></italic>, ♀, lateral <bold>B</bold><italic><tp:taxon-name><tp:taxon-name-part taxon-name-part-type="genus" reg="Omphale">O.</tp:taxon-name-part><tp:taxon-name-part taxon-name-part-type="species" reg="connectens">connectens</tp:taxon-name-part></tp:taxon-name></italic>, ♀, lateral <bold>C</bold><italic><tp:taxon-name><tp:taxon-name-part taxon-name-part-type="genus" reg="Omphale">O.</tp:taxon-name-part><tp:taxon-name-part taxon-name-part-type="species" reg="longigena">longigena</tp:taxon-name-part></tp:taxon-name></italic> sp. nov., holotype, ♀, lateral <bold>D</bold><italic><tp:taxon-name><tp:taxon-name-part taxon-name-part-type="genus" reg="Omphale">O.</tp:taxon-name-part><tp:taxon-name-part taxon-name-part-type="species" reg="longitarsus">longitarsus</tp:taxon-name-part></tp:taxon-name></italic> sp. nov., holotype, ♀, lateral <bold>E</bold><italic><tp:taxon-name><tp:taxon-name-part taxon-name-part-type="genus" reg="Omphale">O.</tp:taxon-name-part><tp:taxon-name-part taxon-name-part-type="species" reg="melina">melina</tp:taxon-name-part></tp:taxon-name></italic>, ♀, dorsal <bold>F</bold><italic><tp:taxon-name><tp:taxon-name-part taxon-name-part-type="genus" reg="Omphale">O.</tp:taxon-name-part><tp:taxon-name-part taxon-name-part-type="species" reg="melina">melina</tp:taxon-name-part></tp:taxon-name></italic>, ♂, dorsal <bold>G</bold><italic><tp:taxon-name><tp:taxon-name-part taxon-name-part-type="genus" reg="Omphale">O.</tp:taxon-name-part><tp:taxon-name-part taxon-name-part-type="species" reg="rectisulcus">rectisulcus</tp:taxon-name-part></tp:taxon-name></italic> sp. nov., holotype, ♀, dorsal <bold>H</bold><italic><tp:taxon-name><tp:taxon-name-part taxon-name-part-type="genus" reg="Omphale">O.</tp:taxon-name-part><tp:taxon-name-part taxon-name-part-type="species" reg="obscura">obscura</tp:taxon-name-part></tp:taxon-name></italic>, ♀, lateral <bold>I</bold><italic><tp:taxon-name><tp:taxon-name-part taxon-name-part-type="genus" reg="Omphale">O.</tp:taxon-name-part><tp:taxon-name-part taxon-name-part-type="species" reg="sulciscuta">sulciscuta</tp:taxon-name-part></tp:taxon-name></italic>, ♀, lateral. Scale bars: 500 μm.</p></caption><graphic xmlns:xlink="http://www.w3.org/1999/xlink" xlink:href="zookeys-1215-209_article-130669__-g001.jpg" position="float" orientation="portrait" xlink:type="simple" id="oo_1154194.jpg"><uri content-type="original_file" xlink:type="simple">https://binary.pensoft.net/fig/1154194</uri></graphic></fig><fig id="F2" position="float" orientation="portrait"><object-id xmlns:xlink="http://www.w3.org/1999/xlink" content-type="doi" xlink:type="simple">10.3897/zookeys.1215.130669.figure2</object-id><object-id xmlns:xlink="http://www.w3.org/1999/xlink" content-type="arpha" xlink:type="simple">5367BCBA-ACAD-54D5-9B28-51E3D8B1528F</object-id><label>Figure 2.</label><caption><p><italic><tp:taxon-name><tp:taxon-name-part taxon-name-part-type="genus" reg="Omphale">Omphale</tp:taxon-name-part><tp:taxon-name-part taxon-name-part-type="species" reg="brevibuccata">brevibuccata</tp:taxon-name-part></tp:taxon-name></italic>, ♀ <bold>A</bold> head, frontal view <bold>B</bold> antenna <bold>C</bold> mesosoma, dorsal view <bold>D</bold> fore wing <bold>E</bold> hind wing <bold>F</bold> metasoma, dorsal view <bold>G–I</bold> fore, mid and hind leg, respectively. Scale bars: 100 μm.</p></caption><graphic xmlns:xlink="http://www.w3.org/1999/xlink" xlink:href="zookeys-1215-209_article-130669__-g002.jpg" position="float" orientation="portrait" xlink:type="simple" id="oo_1154195.jpg"><uri content-type="original_file" xlink:type="simple">https://binary.pensoft.net/fig/1154195</uri></graphic></fig><p><bold>Male.</bold> Unknown.</p></tp:treatment-sec><tp:treatment-sec sec-type="host" id="SECID0ENHAG"><title>Host.</title><p>Unknown.</p></tp:treatment-sec><tp:treatment-sec sec-type="distribution" id="SECID0ESHAG"><title>Distribution.</title><p>China (Liaoning, Shandong, and Guangdong Provinces) (new record); Hungary (<xref ref-type="bibr" rid="B31">Szelényi 1978</xref>); United Kingdom (<xref ref-type="bibr" rid="B1">Askew 2003</xref>); Russia, Sweden, Netherlands, Bulgaria (<xref ref-type="bibr" rid="B23">Hansson and Shevtsova 2012</xref>); Romania (<xref ref-type="bibr" rid="B22">Hansson 2016</xref>).</p></tp:treatment-sec><ref-list><ref id="B31"><mixed-citation xmlns:xlink="http://www.w3.org/1999/xlink" xlink:type="simple"><person-group><name name-style="western"><surname>Szelényi</surname><given-names>G</given-names></name></person-group> (<year>1978</year>) Four new eulophid wasps from Hungary (<tp:taxon-name><tp:taxon-name-part taxon-name-part-type="order">Hymenoptera</tp:taxon-name-part></tp:taxon-name>: <tp:taxon-name><tp:taxon-name-part taxon-name-part-type="superfamily">Chalcidoidea</tp:taxon-name-part></tp:taxon-name>). Acta Zoologica Academiae Scientiarum Hungaricae 24(1/2): 219–224.</mixed-citation></ref><ref id="B1"><mixed-citation xmlns:xlink="http://www.w3.org/1999/xlink" xlink:type="simple"><person-group><name name-style="western"><surname>Askew</surname><given-names>RR</given-names></name></person-group> (<year>2003</year>) <article-title>Observations on some British <italic><tp:taxon-name><tp:taxon-name-part taxon-name-part-type="genus">Omphale</tp:taxon-name-part></tp:taxon-name></italic> Haliday (Hym., <tp:taxon-name><tp:taxon-name-part taxon-name-part-type="family">Eulophidae</tp:taxon-name-part></tp:taxon-name>) with descriptions of two new species.</article-title><source>Entomologists Monthly Magazine</source><volume>139</volume>: <fpage>29</fpage>–<lpage>37</lpage>.</mixed-citation></ref><ref id="B23"><mixed-citation xmlns:xlink="http://www.w3.org/1999/xlink" xlink:type="simple"><person-group><name name-style="western"><surname>Hansson</surname><given-names>C</given-names></name><name name-style="western"><surname>Shevtsova</surname><given-names>E</given-names></name></person-group> (<year>2012</year>) Revision of the European species of <italic><tp:taxon-name><tp:taxon-name-part taxon-name-part-type="genus">Omphale</tp:taxon-name-part></tp:taxon-name></italic> Haliday (<tp:taxon-name><tp:taxon-name-part taxon-name-part-type="order">Hymenoptera</tp:taxon-name-part></tp:taxon-name>, <tp:taxon-name><tp:taxon-name-part taxon-name-part-type="superfamily">Chalcidoidea</tp:taxon-name-part></tp:taxon-name>, <tp:taxon-name><tp:taxon-name-part taxon-name-part-type="family">Eulophidae</tp:taxon-name-part></tp:taxon-name>). ZooKeys 232(Special Issue): 1–157. <ext-link xlink:href="10.3897/zookeys.232.3625" ext-link-type="doi" xlink:type="simple">https://doi.org/10.3897/zookeys.232.3625</ext-link></mixed-citation></ref><ref id="B22"><mixed-citation xmlns:xlink="http://www.w3.org/1999/xlink" xlink:type="simple"><person-group><name name-style="western"><surname>Hansson</surname><given-names>C</given-names></name></person-group> (<year>2016</year>) <article-title>New records of <tp:taxon-name><tp:taxon-name-part taxon-name-part-type="family">Eulophidae</tp:taxon-name-part></tp:taxon-name> (<tp:taxon-name><tp:taxon-name-part taxon-name-part-type="order">Hymenoptera</tp:taxon-name-part></tp:taxon-name>: <tp:taxon-name><tp:taxon-name-part taxon-name-part-type="superfamily">Chalcidoidea</tp:taxon-name-part></tp:taxon-name>) from Romania, including two new species.</article-title><source>Travaux du Muséum d’Histoire Naturelle ‘Grigore Antipa’, Bucuresti</source><volume>59</volume>(<issue>1</issue>): <fpage>53</fpage>–<lpage>72</lpage>. <ext-link xlink:href="10.1515/travmu-2016-0017" ext-link-type="doi" xlink:type="simple">https://doi.org/10.1515/travmu-2016-0017</ext-link></mixed-citation></ref></ref-list></tp:taxon-treatment>
