# Supplementary material for: ﻿Four new species and four newly recorded species of Omphale Haliday (Hymenoptera, Eulophidae) from China, with a key to Chinese species
Source: Zookeys. 2024 Oct 15;1215:209–34. doi: 10.3897/zookeys.1215.130669 (PMC11496838; doi:10.3897/zookeys.1215.130669)
Supplement: XML Treatment for Omphale connectens [file zookeys.1215.130669-treatment2.xml]

<!DOCTYPE tp:taxon-treatment
  PUBLIC "-//TaxonX//DTD Taxonomic Treatment Publishing DTD v0 20100105//EN" "tax-treatment-NSO.dtd">
<tp:taxon-treatment xmlns:tp="http://www.plazi.org/taxpub"><tp:treatment-meta><kwd-group><label>Taxon classification</label><kwd>
                <named-content content-type="kingdom">Animalia</named-content>
              </kwd><kwd>
                <named-content content-type="order">Hymenoptera</named-content>
              </kwd><kwd>
                <named-content content-type="family">Eulophidae</named-content>
              </kwd></kwd-group><mixed-citation publication-type="journal"><person-group><name><surname>Li</surname><given-names>Ming-Rui</given-names></name><name><surname>Wang</surname><given-names>Jia-Sheng</given-names></name><name><surname>Jing</surname><given-names>Ze-Ji</given-names></name><name><surname>Meng</surname><given-names>Qing-Fan</given-names></name><name><surname>Zhao</surname><given-names>Hong-Rui</given-names></name><name><surname>Li</surname><given-names>Xing-Peng</given-names></name><name><surname>Liu</surname><given-names>Sheng-Dong</given-names></name><name><surname>Li</surname><given-names>Cheng-De</given-names></name></person-group><article-title>﻿Four new species and four newly recorded species of <italic><tp:taxon-name><tp:taxon-name-part taxon-name-part-type="genus" reg="Omphale">Omphale</tp:taxon-name-part></tp:taxon-name></italic> Haliday (<tp:taxon-name><tp:taxon-name-part taxon-name-part-type="order">Hymenoptera</tp:taxon-name-part></tp:taxon-name>, <tp:taxon-name><tp:taxon-name-part taxon-name-part-type="family">Eulophidae</tp:taxon-name-part></tp:taxon-name>) from China, with a key to Chinese species</article-title><source>Zookeys</source><day>15</day><month>10</month><year>2024</year><volume>1215</volume><fpage>209</fpage><lpage>234</lpage><pub-id pub-id-type="doi">10.3897/zookeys.1215.130669</pub-id></mixed-citation></tp:treatment-meta><tp:nomenclature><label>﻿</label><tp:taxon-name>
              <object-id xmlns:xlink="http://www.w3.org/1999/xlink" content-type="arpha" xlink:type="simple">CAB32825-30FE-5D9C-BA8C-396CF102BBFA</object-id>
              <tp:taxon-name-part taxon-name-part-type="genus" reg="Omphale">Omphale</tp:taxon-name-part>
              <tp:taxon-name-part taxon-name-part-type="species" reg="connectens">connectens</tp:taxon-name-part>
            </tp:taxon-name><tp:taxon-authority>Graham, 1963</tp:taxon-authority><xref ref-type="fig" rid="F1">Figs 1B</xref><xref ref-type="fig" rid="F3">, 3A–K</xref><tp:nomenclature-citation-list><tp:nomenclature-citation><tp:taxon-name>
                  <tp:taxon-name-part taxon-name-part-type="genus" reg="Omphale">Omphale</tp:taxon-name-part>
                  <tp:taxon-name-part taxon-name-part-type="species" reg="connectens">connectens</tp:taxon-name-part>
                </tp:taxon-name><comment>Graham, 1963: 261, holotype ♀, Berkshire, England, UK, <abbrev xmlns:xlink="http://www.w3.org/1999/xlink" xlink:title="Hope Department, Oxford University" id="ABBRID0EDKAG" xlink:type="simple">HDOU</abbrev>, not examined.</comment></tp:nomenclature-citation></tp:nomenclature-citation-list></tp:nomenclature><tp:treatment-sec sec-type="material" id="SECID0EHKAG"><title>Material examined.</title><p>• 4♀: 2♀ [<abbrev xmlns:xlink="http://www.w3.org/1999/xlink" xlink:title="Northeast Forestry University" id="ABBRID0ENKAG" xlink:type="simple">NEFU</abbrev>; 1 on card, 1 on slide], China, Chongqing City, Simian Mountain, Dawopu, 04.VIII.2018, leg. Guang-Xin Wang and Jun-Jie Fan, by sweep netting • 2♀ [<abbrev xmlns:xlink="http://www.w3.org/1999/xlink" xlink:title="Northeast Forestry University" id="ABBRID0ERKAG" xlink:type="simple">NEFU</abbrev>; 1 on card, 1 on slide], China, Inner Mongolia, Ulanhot City, Sanhe Village, 12.VII.2021, leg. Yuan-Yuan Jin and Yue Qin, by sweep netting.</p></tp:treatment-sec><tp:treatment-sec sec-type="diagnosis" id="SECID0EVKAG"><title>Diagnosis.</title><p><bold>Female.</bold> Body length 1.0–2.4 mm. Vertex and face bronze, golden green, golden blue to purple metallic; antenna with scape yellow, along dorsal edge dark brown, pedicel and flagellum dark brown; mesoscutum bluish green, bronze to purple metallic; scutellum with similar color to mesoscutum, sometime darker; propodeum bluish green to purple metallic; legs with procoxa dark brown, mesocoxa and metacoxa yellowish brown to yellow; femora yellowish brown to brown; tibiae yellow to yellowish brown; protarsus pale brown, mesotarsus and metatarsus yellow to yellowish brown; gaster with first tergite bluish green metallic, remainder dark brown metallic. Head (Fig. <xref ref-type="fig" rid="F3">3A, B</xref>) with face and vertex smooth to with very weak sculpture partly; antennal scrobes meeting on the nearly V-shaped frontal sulcus; frontal cross-ridge present; clypeus trapezoid to semicircular 1.4–1.6 × as wide as high; antenna (Fig. <xref ref-type="fig" rid="F3">3C</xref>) with 3-segmented funicle and 2-segmented clava, <abbrev xmlns:xlink="http://www.w3.org/1999/xlink" xlink:title="flagellomeres 1–5" id="ABBRID0EFLAG" xlink:type="simple">F1</abbrev>–3 with two sets of setae, one set attached closed to base and another attached subapically or medially on the flagellomere, <abbrev xmlns:xlink="http://www.w3.org/1999/xlink" xlink:title="flagellomeres 1–5" id="ABBRID0EJLAG" xlink:type="simple">F1</abbrev> 1.1 × as long as F2. Mesosoma (Fig. <xref ref-type="fig" rid="F3">3D, E</xref>) with mesoscutum and scutellum with shallow reticulation; midlobe of mesoscutum with two pairs of setae; scutellum 1.2 × as long as wide, with anterior margin almost straight or weakly curved forwards; propodeum smooth, without median carina. Fore wing (Fig. <xref ref-type="fig" rid="F3">3J</xref>) speculum closed, with 6–10 admarginal setae arising from <abbrev xmlns:xlink="http://www.w3.org/1999/xlink" xlink:title="marginal vein" id="ABBRID0EVLAG" xlink:type="simple">MV</abbrev> and membrane just below <abbrev xmlns:xlink="http://www.w3.org/1999/xlink" xlink:title="marginal vein" id="ABBRID0EZLAG" xlink:type="simple">MV</abbrev>, <abbrev xmlns:xlink="http://www.w3.org/1999/xlink" xlink:title="stigmal vein" id="ABBRID0E4LAG" xlink:type="simple">STV</abbrev> short, <abbrev xmlns:xlink="http://www.w3.org/1999/xlink" xlink:title="postmarginal vein" id="ABBRID0EBMAG" xlink:type="simple">PMV</abbrev> 1.5–2.0 × as long as <abbrev xmlns:xlink="http://www.w3.org/1999/xlink" xlink:title="stigmal vein" id="ABBRID0EFMAG" xlink:type="simple">STV</abbrev>, radial cell small and setose, only along <abbrev xmlns:xlink="http://www.w3.org/1999/xlink" xlink:title="postmarginal vein" id="ABBRID0EJMAG" xlink:type="simple">PMV</abbrev> bare. Metasoma (Fig. <xref ref-type="fig" rid="F3">3I</xref>), gaster 1.6–2.0 × as long as mesosoma, and longer than head + mesosoma (1.2:1.0).</p><fig id="F3" position="float" orientation="portrait"><object-id xmlns:xlink="http://www.w3.org/1999/xlink" content-type="doi" xlink:type="simple">10.3897/zookeys.1215.130669.figure3</object-id><object-id xmlns:xlink="http://www.w3.org/1999/xlink" content-type="arpha" xlink:type="simple">6A934A3B-D0E5-599A-A0E6-5C280A2E6436</object-id><label>Figure 3.</label><caption><p><italic><tp:taxon-name><tp:taxon-name-part taxon-name-part-type="genus" reg="Omphale">Omphale</tp:taxon-name-part><tp:taxon-name-part taxon-name-part-type="species" reg="connectens">connectens</tp:taxon-name-part></tp:taxon-name></italic>, ♀ <bold>A, B</bold> head, frontal view <bold>C</bold> antenna <bold>D, E</bold> mesosoma, dorsal view <bold>F–H</bold> fore, mid and hind leg, respectively <bold>I</bold> metasoma, dorsal view <bold>J</bold> fore wing <bold>K</bold> hind wing. Scale bars: 100 μm.</p></caption><graphic xmlns:xlink="http://www.w3.org/1999/xlink" xlink:href="zookeys-1215-209_article-130669__-g003.jpg" position="float" orientation="portrait" xlink:type="simple" id="oo_1154196.jpg"><uri content-type="original_file" xlink:type="simple">https://binary.pensoft.net/fig/1154196</uri></graphic></fig><p><bold>Male.</bold> Not collected from China, see <xref ref-type="bibr" rid="B23">Hansson and Shevtsova (2012)</xref>.</p></tp:treatment-sec><tp:treatment-sec sec-type="host" id="SECID0E6NAG"><title>Host.</title><p>Unknown.</p></tp:treatment-sec><tp:treatment-sec sec-type="distribution" id="SECID0EEOAG"><title>Distribution.</title><p>China (Inner Mongolia and Chongqing Provinces) (new record); United Kingdom (<xref ref-type="bibr" rid="B16">Graham 1963</xref>); Ireland (north and south) (<xref ref-type="bibr" rid="B6">Bouček and Askew 1968</xref>); France, Germany, Netherlands (<xref ref-type="bibr" rid="B13">Gijswijt 1976</xref>); Croatia, Serbia (<xref ref-type="bibr" rid="B5">Bouček 1977</xref>); Sweden (<xref ref-type="bibr" rid="B18">Hansson 1991</xref>); Czech Republic, Denmark, Hungary, Russia (<xref ref-type="bibr" rid="B23">Hansson and Shevtsova 2012</xref>); Romania (<xref ref-type="bibr" rid="B22">Hansson 2016</xref>).</p></tp:treatment-sec><tp:treatment-sec><!--Section generated to contain objects referenced in tp:taxon-treatment.--><fig id="F1" position="float" orientation="portrait"><object-id xmlns:xlink="http://www.w3.org/1999/xlink" content-type="doi" xlink:type="simple">10.3897/zookeys.1215.130669.figure1</object-id><object-id xmlns:xlink="http://www.w3.org/1999/xlink" content-type="arpha" xlink:type="simple">1FCFEBDC-AFFA-5C46-8DEE-410399FAED14</object-id><label>Figure 1.</label><caption><p><italic><tp:taxon-name><tp:taxon-name-part taxon-name-part-type="genus" reg="Omphale">Omphale</tp:taxon-name-part></tp:taxon-name></italic> spp., habitus <bold>A</bold><italic><tp:taxon-name><tp:taxon-name-part taxon-name-part-type="genus" reg="Omphale">O.</tp:taxon-name-part><tp:taxon-name-part taxon-name-part-type="species" reg="brevibuccata">brevibuccata</tp:taxon-name-part></tp:taxon-name></italic>, ♀, lateral <bold>B</bold><italic><tp:taxon-name><tp:taxon-name-part taxon-name-part-type="genus" reg="Omphale">O.</tp:taxon-name-part><tp:taxon-name-part taxon-name-part-type="species" reg="connectens">connectens</tp:taxon-name-part></tp:taxon-name></italic>, ♀, lateral <bold>C</bold><italic><tp:taxon-name><tp:taxon-name-part taxon-name-part-type="genus" reg="Omphale">O.</tp:taxon-name-part><tp:taxon-name-part taxon-name-part-type="species" reg="longigena">longigena</tp:taxon-name-part></tp:taxon-name></italic> sp. nov., holotype, ♀, lateral <bold>D</bold><italic><tp:taxon-name><tp:taxon-name-part taxon-name-part-type="genus" reg="Omphale">O.</tp:taxon-name-part><tp:taxon-name-part taxon-name-part-type="species" reg="longitarsus">longitarsus</tp:taxon-name-part></tp:taxon-name></italic> sp. nov., holotype, ♀, lateral <bold>E</bold><italic><tp:taxon-name><tp:taxon-name-part taxon-name-part-type="genus" reg="Omphale">O.</tp:taxon-name-part><tp:taxon-name-part taxon-name-part-type="species" reg="melina">melina</tp:taxon-name-part></tp:taxon-name></italic>, ♀, dorsal <bold>F</bold><italic><tp:taxon-name><tp:taxon-name-part taxon-name-part-type="genus" reg="Omphale">O.</tp:taxon-name-part><tp:taxon-name-part taxon-name-part-type="species" reg="melina">melina</tp:taxon-name-part></tp:taxon-name></italic>, ♂, dorsal <bold>G</bold><italic><tp:taxon-name><tp:taxon-name-part taxon-name-part-type="genus" reg="Omphale">O.</tp:taxon-name-part><tp:taxon-name-part taxon-name-part-type="species" reg="rectisulcus">rectisulcus</tp:taxon-name-part></tp:taxon-name></italic> sp. nov., holotype, ♀, dorsal <bold>H</bold><italic><tp:taxon-name><tp:taxon-name-part taxon-name-part-type="genus" reg="Omphale">O.</tp:taxon-name-part><tp:taxon-name-part taxon-name-part-type="species" reg="obscura">obscura</tp:taxon-name-part></tp:taxon-name></italic>, ♀, lateral <bold>I</bold><italic><tp:taxon-name><tp:taxon-name-part taxon-name-part-type="genus" reg="Omphale">O.</tp:taxon-name-part><tp:taxon-name-part taxon-name-part-type="species" reg="sulciscuta">sulciscuta</tp:taxon-name-part></tp:taxon-name></italic>, ♀, lateral. Scale bars: 500 μm.</p></caption><graphic xmlns:xlink="http://www.w3.org/1999/xlink" xlink:href="zookeys-1215-209_article-130669__-g001.jpg" position="float" orientation="portrait" xlink:type="simple" id="oo_1154194.jpg"><uri content-type="original_file" xlink:type="simple">https://binary.pensoft.net/fig/1154194</uri></graphic></fig></tp:treatment-sec><ref-list><ref id="B23"><mixed-citation xmlns:xlink="http://www.w3.org/1999/xlink" xlink:type="simple"><person-group><name name-style="western"><surname>Hansson</surname><given-names>C</given-names></name><name name-style="western"><surname>Shevtsova</surname><given-names>E</given-names></name></person-group> (<year>2012</year>) Revision of the European species of <italic><tp:taxon-name><tp:taxon-name-part taxon-name-part-type="genus">Omphale</tp:taxon-name-part></tp:taxon-name></italic> Haliday (<tp:taxon-name><tp:taxon-name-part taxon-name-part-type="order">Hymenoptera</tp:taxon-name-part></tp:taxon-name>, <tp:taxon-name><tp:taxon-name-part taxon-name-part-type="superfamily">Chalcidoidea</tp:taxon-name-part></tp:taxon-name>, <tp:taxon-name><tp:taxon-name-part taxon-name-part-type="family">Eulophidae</tp:taxon-name-part></tp:taxon-name>). ZooKeys 232(Special Issue): 1–157. <ext-link xlink:href="10.3897/zookeys.232.3625" ext-link-type="doi" xlink:type="simple">https://doi.org/10.3897/zookeys.232.3625</ext-link></mixed-citation></ref><ref id="B16"><mixed-citation xmlns:xlink="http://www.w3.org/1999/xlink" xlink:type="simple"><person-group><name name-style="western"><surname>Graham</surname><given-names>MWR de V</given-names></name></person-group> (<year>1963</year>) <article-title>Additions and corrections to the British list of <tp:taxon-name><tp:taxon-name-part taxon-name-part-type="family">Eulophidae</tp:taxon-name-part></tp:taxon-name> (Hym., <tp:taxon-name><tp:taxon-name-part taxon-name-part-type="superfamily">Chalcidoidea</tp:taxon-name-part></tp:taxon-name>), with descriptions of some new species.</article-title><source>Transactions of the Society for British Entomology</source><volume>15</volume>(<issue>9</issue>): <fpage>167</fpage>–<lpage>275</lpage>.</mixed-citation></ref><ref id="B6"><mixed-citation xmlns:xlink="http://www.w3.org/1999/xlink" xlink:type="simple"><person-group><name name-style="western"><surname>Bouček</surname><given-names>Z</given-names></name><name name-style="western"><surname>Askew</surname><given-names>RR</given-names></name></person-group> (<year>1968</year>) <source>Hym. <tp:taxon-name><tp:taxon-name-part taxon-name-part-type="superfamily">Chalcidoidea</tp:taxon-name-part></tp:taxon-name>. Palearctic <tp:taxon-name><tp:taxon-name-part taxon-name-part-type="family">Eulophidae</tp:taxon-name-part></tp:taxon-name> (excl. <tp:taxon-name><tp:taxon-name-part taxon-name-part-type="subfamily">Tetrastichinae</tp:taxon-name-part></tp:taxon-name>). Index of Entomophagous Insects 3.</source><publisher-name>Le François</publisher-name>, <publisher-loc>Paris</publisher-loc>, <size units="page">260 pp</size>.</mixed-citation></ref><ref id="B13"><mixed-citation xmlns:xlink="http://www.w3.org/1999/xlink" xlink:type="simple"><person-group><name name-style="western"><surname>Gijswijt</surname><given-names>MJ</given-names></name></person-group> (<year>1976</year>) <article-title>Notes on biology and distribution of the genus <italic><tp:taxon-name><tp:taxon-name-part taxon-name-part-type="genus">Omphale</tp:taxon-name-part></tp:taxon-name></italic> Haliday, 1833, with descriptions of two new species (<tp:taxon-name><tp:taxon-name-part taxon-name-part-type="class">Insecta</tp:taxon-name-part></tp:taxon-name>, <tp:taxon-name><tp:taxon-name-part taxon-name-part-type="order">Hymenoptera</tp:taxon-name-part></tp:taxon-name>, <tp:taxon-name><tp:taxon-name-part taxon-name-part-type="family">Eulophidae</tp:taxon-name-part></tp:taxon-name>).</article-title><source>Bulletin Zoologische Museum, Universiteit van Amsterdam</source><volume>5</volume>(<issue>10</issue>): <fpage>77</fpage>–<lpage>84</lpage>.</mixed-citation></ref><ref id="B5"><mixed-citation xmlns:xlink="http://www.w3.org/1999/xlink" xlink:type="simple"><person-group><name name-style="western"><surname>Bouček</surname><given-names>Z</given-names></name></person-group> (<year>1977</year>) A faunistic review of the Yugoslavian <tp:taxon-name><tp:taxon-name-part taxon-name-part-type="superfamily">Chalcidoidea</tp:taxon-name-part></tp:taxon-name> (Parasitic <tp:taxon-name><tp:taxon-name-part taxon-name-part-type="order">Hymenoptera</tp:taxon-name-part></tp:taxon-name>). Acta Entomologica Jugoslavica 13(Supplement): 1–145.</mixed-citation></ref><ref id="B18"><mixed-citation xmlns:xlink="http://www.w3.org/1999/xlink" xlink:type="simple"><person-group><name name-style="western"><surname>Hansson</surname><given-names>C</given-names></name></person-group> (<year>1991</year>) <article-title>A catalogue of <tp:taxon-name><tp:taxon-name-part taxon-name-part-type="superfamily">Chalcidoidea</tp:taxon-name-part></tp:taxon-name> described by C.G. Thomson, with a checklist of Swedish species.</article-title><source>Entomologica Scandinavica Supplement</source><volume>38</volume>: <fpage>1</fpage>–<lpage>70</lpage>.</mixed-citation></ref><ref id="B22"><mixed-citation xmlns:xlink="http://www.w3.org/1999/xlink" xlink:type="simple"><person-group><name name-style="western"><surname>Hansson</surname><given-names>C</given-names></name></person-group> (<year>2016</year>) <article-title>New records of <tp:taxon-name><tp:taxon-name-part taxon-name-part-type="family">Eulophidae</tp:taxon-name-part></tp:taxon-name> (<tp:taxon-name><tp:taxon-name-part taxon-name-part-type="order">Hymenoptera</tp:taxon-name-part></tp:taxon-name>: <tp:taxon-name><tp:taxon-name-part taxon-name-part-type="superfamily">Chalcidoidea</tp:taxon-name-part></tp:taxon-name>) from Romania, including two new species.</article-title><source>Travaux du Muséum d’Histoire Naturelle ‘Grigore Antipa’, Bucuresti</source><volume>59</volume>(<issue>1</issue>): <fpage>53</fpage>–<lpage>72</lpage>. <ext-link xlink:href="10.1515/travmu-2016-0017" ext-link-type="doi" xlink:type="simple">https://doi.org/10.1515/travmu-2016-0017</ext-link></mixed-citation></ref></ref-list></tp:taxon-treatment>
