# Supplementary material for: ﻿Four new species and four newly recorded species of Omphale Haliday (Hymenoptera, Eulophidae) from China, with a key to Chinese species
Source: Zookeys. 2024 Oct 15;1215:209–34. doi: 10.3897/zookeys.1215.130669 (PMC11496838; doi:10.3897/zookeys.1215.130669)
Supplement: XML Treatment for Omphale longigena [file zookeys.1215.130669-treatment3.xml]

<!DOCTYPE tp:taxon-treatment
  PUBLIC "-//TaxonX//DTD Taxonomic Treatment Publishing DTD v0 20100105//EN" "tax-treatment-NSO.dtd">
<tp:taxon-treatment xmlns:tp="http://www.plazi.org/taxpub"><tp:treatment-meta><kwd-group><label>Taxon classification</label><kwd>
                <named-content content-type="kingdom">Animalia</named-content>
              </kwd><kwd>
                <named-content content-type="order">Hymenoptera</named-content>
              </kwd><kwd>
                <named-content content-type="family">Eulophidae</named-content>
              </kwd></kwd-group><mixed-citation publication-type="journal"><person-group><name><surname>Li</surname><given-names>Ming-Rui</given-names></name><name><surname>Wang</surname><given-names>Jia-Sheng</given-names></name><name><surname>Jing</surname><given-names>Ze-Ji</given-names></name><name><surname>Meng</surname><given-names>Qing-Fan</given-names></name><name><surname>Zhao</surname><given-names>Hong-Rui</given-names></name><name><surname>Li</surname><given-names>Xing-Peng</given-names></name><name><surname>Liu</surname><given-names>Sheng-Dong</given-names></name><name><surname>Li</surname><given-names>Cheng-De</given-names></name></person-group><article-title>﻿Four new species and four newly recorded species of <italic><tp:taxon-name><tp:taxon-name-part taxon-name-part-type="genus" reg="Omphale">Omphale</tp:taxon-name-part></tp:taxon-name></italic> Haliday (<tp:taxon-name><tp:taxon-name-part taxon-name-part-type="order">Hymenoptera</tp:taxon-name-part></tp:taxon-name>, <tp:taxon-name><tp:taxon-name-part taxon-name-part-type="family">Eulophidae</tp:taxon-name-part></tp:taxon-name>) from China, with a key to Chinese species</article-title><source>Zookeys</source><day>15</day><month>10</month><year>2024</year><volume>1215</volume><fpage>209</fpage><lpage>234</lpage><pub-id pub-id-type="doi">10.3897/zookeys.1215.130669</pub-id></mixed-citation></tp:treatment-meta><tp:nomenclature><label>﻿</label><tp:taxon-name>
              <object-id xmlns:xlink="http://www.w3.org/1999/xlink" content-type="arpha" xlink:type="simple">29D35BA7-F797-5BA4-B5FD-DB007E057987</object-id>
              <tp:taxon-name-part taxon-name-part-type="genus" reg="Omphale">Omphale</tp:taxon-name-part>
              <tp:taxon-name-part taxon-name-part-type="species" reg="longigena">longigena</tp:taxon-name-part>
              <object-id xmlns:xlink="http://www.w3.org/1999/xlink" content-type="zoobank" xlink:type="simple">https://zoobank.org/4EEBF025-FB50-481A-AD26-E2BB7A85168F</object-id>
            </tp:taxon-name><tp:taxon-authority>Li &amp; Li</tp:taxon-authority><tp:taxon-status xmlns:xlink="http://www.w3.org/1999/xlink" xlink:type="simple">sp. nov.</tp:taxon-status><xref ref-type="fig" rid="F1">Figs 1C</xref><xref ref-type="fig" rid="F4">, 4A–J</xref></tp:nomenclature><tp:treatment-sec sec-type="material" id="SECID0EYQAG"><title>Material examined.</title><p><bold><italic>Holotype</italic></bold>: • ♀ [<abbrev xmlns:xlink="http://www.w3.org/1999/xlink" xlink:title="Northeast Forestry University" id="ABBRID0EDRAG" xlink:type="simple">NEFU</abbrev>; on card], China, Shandong Province, Qingdao City, Jimo District, Mashan Park, 11.VII.2014, leg. Si-Zhu Liu, Guo-Hao Zu, and Zhi-Guang Wu, by sweep netting. <bold><italic>Paratypes</italic></bold>: • 12♀: 1♀ [<abbrev xmlns:xlink="http://www.w3.org/1999/xlink" xlink:title="Northeast Forestry University" id="ABBRID0EKRAG" xlink:type="simple">NEFU</abbrev>; on slide], same data as the holotype • 2♀ [<abbrev xmlns:xlink="http://www.w3.org/1999/xlink" xlink:title="Northeast Forestry University" id="ABBRID0EORAG" xlink:type="simple">NEFU</abbrev>; on cards], China, Shandong Province, Qingdao City, Dahedong Village, 10.VII.2014, leg. Si-Zhu Liu, Ye Chen and Chao Zhang, by sweep netting • 3♀ [<abbrev xmlns:xlink="http://www.w3.org/1999/xlink" xlink:title="Northeast Forestry University" id="ABBRID0ESRAG" xlink:type="simple">NEFU</abbrev>; on cards], China, Shandong Province, Qingdao City, Laoshan Scenic Spot, Beijiushui, 8–10.VII.2014, leg. Hui Geng, Guo-Hao Zu, Zhi-Guang Wu, and Hai-Feng Bai, by yellow-pan trapping • 2♀ [<abbrev xmlns:xlink="http://www.w3.org/1999/xlink" xlink:title="Northeast Forestry University" id="ABBRID0EWRAG" xlink:type="simple">NEFU</abbrev>; 1 on card, 1 on slide], China, Guangdong Province, Shaoguan City, Chebaling National Nature Reserve, 29–30.IV.2019, leg. Wen-Jian Li and Jun Wu, by yellow-pan trapping • 4♀ [<abbrev xmlns:xlink="http://www.w3.org/1999/xlink" xlink:title="Northeast Forestry University" id="ABBRID0E1RAG" xlink:type="simple">NEFU</abbrev>; on cards], China, Guangdong Province, Shaoguan City, Chebaling National Nature Reserve, 1–2.V.2019, leg. Wen-Jian Li and Jun Wu, by yellow-pan trapping.</p></tp:treatment-sec><tp:treatment-sec sec-type="diagnosis" id="SECID0E5RAG"><title>Diagnosis.</title><p><bold>Female.</bold> Frontal sulcus slightly V-shaped; antennal scrobes meeting on frontal sulcus; antennal toruli situated completely below the level of lower eye margin; gena distinctly elongate, <abbrev xmlns:xlink="http://www.w3.org/1999/xlink" xlink:title="malar space" id="ABBRID0EGSAG" xlink:type="simple">MS</abbrev> 0.4 × as long as <abbrev xmlns:xlink="http://www.w3.org/1999/xlink" xlink:title="height of eye" id="ABBRID0EKSAG" xlink:type="simple">HE</abbrev>; fore wing with a broad infuscate band below <abbrev xmlns:xlink="http://www.w3.org/1999/xlink" xlink:title="marginal vein" id="ABBRID0EOSAG" xlink:type="simple">MV</abbrev> beyond speculum, extending to <abbrev xmlns:xlink="http://www.w3.org/1999/xlink" xlink:title="stigmal vein" id="ABBRID0ESSAG" xlink:type="simple">STV</abbrev> and posterior margin of wing; admarginal setae seven or eight, arising from both <abbrev xmlns:xlink="http://www.w3.org/1999/xlink" xlink:title="marginal vein" id="ABBRID0EWSAG" xlink:type="simple">MV</abbrev> and membrane just below <abbrev xmlns:xlink="http://www.w3.org/1999/xlink" xlink:title="marginal vein" id="ABBRID0E1SAG" xlink:type="simple">MV</abbrev>, and the most apical seta attached close to <abbrev xmlns:xlink="http://www.w3.org/1999/xlink" xlink:title="stigmal vein" id="ABBRID0E5SAG" xlink:type="simple">STV</abbrev>; <abbrev xmlns:xlink="http://www.w3.org/1999/xlink" xlink:title="postmarginal vein" id="ABBRID0ECTAG" xlink:type="simple">PMV</abbrev> slightly shorter than <abbrev xmlns:xlink="http://www.w3.org/1999/xlink" xlink:title="stigmal vein" id="ABBRID0EGTAG" xlink:type="simple">STV</abbrev>.</p></tp:treatment-sec><tp:treatment-sec sec-type="description" id="SECID0EKTAG"><title>Description.</title><p><bold>Female.</bold> Body length 1.0–1.2 mm. Upper face and vertex brown to dark brown with golden-green reflections, lower face yellowish brown, eyes dull red, clypeus with same color as surrounding parts of face, mandibles yellowish white with apex brown. Mesosoma with mid lobe of mesoscutum golden-green, mesoscutellum dark brown, remaining parts of mesosoma yellow to pale brown. Metasoma brown to dark brown except yellow petiole. Antenna with scape yellowish brown with dorsal margin dark brown, pedicel and flagellum brown to dark brown. All legs yellow, except dark brown tarsal claws. Fore wing with a broad infuscate band below <abbrev xmlns:xlink="http://www.w3.org/1999/xlink" xlink:title="marginal vein" id="ABBRID0ESTAG" xlink:type="simple">MV</abbrev> beyond speculum, extending to <abbrev xmlns:xlink="http://www.w3.org/1999/xlink" xlink:title="stigmal vein" id="ABBRID0EWTAG" xlink:type="simple">STV</abbrev> and to posterior margin of wing.</p><p><bold><italic>Head</italic></bold> (Fig. <xref ref-type="fig" rid="F4">4A, B</xref>) in frontal view 1.2 × as wide as high, usually collapsed after death; face and vertex smooth. <abbrev xmlns:xlink="http://www.w3.org/1999/xlink" xlink:title="minimum distance between posterior ocelli" id="ABBRID0EFUAG" xlink:type="simple">POL</abbrev>:<abbrev xmlns:xlink="http://www.w3.org/1999/xlink" xlink:title="minimum distance between a posterior ocellus and corresponding eye margin" id="ABBRID0EJUAG" xlink:type="simple">OOL</abbrev> ~ 1.5:1.0; frontal sulcus slightly V-shaped, reaching eye margin, the midpoint closer to median ocellus than to antennal toruli; antennal scrobes meeting on frontal sulcus; antennal toruli situated completely below the level of lower eye margin; frontal cross-ridge present, gena distinctly elongate, <abbrev xmlns:xlink="http://www.w3.org/1999/xlink" xlink:title="height of eye" id="ABBRID0ENUAG" xlink:type="simple">HE</abbrev>:<abbrev xmlns:xlink="http://www.w3.org/1999/xlink" xlink:title="malar space" id="ABBRID0ERUAG" xlink:type="simple">MS</abbrev>:<abbrev xmlns:xlink="http://www.w3.org/1999/xlink" xlink:title="width of mouth opening" id="ABBRID0EVUAG" xlink:type="simple">WM</abbrev> ~2.6:1.0:1.8; clypeus weakly delimited with lower margin distinctly protruding, 1.8–1.9 × as wide as high; mandible with two large teeth at apex and a row of smaller teeth at base. Antenna (Fig. <xref ref-type="fig" rid="F4">4C</xref>) slender, with all five flagellomeres separated from each other; scape 6.3 × as long as wide; pedicel 2.2 × as long as wide, and as long as <abbrev xmlns:xlink="http://www.w3.org/1999/xlink" xlink:title="flagellomeres 1–5" id="ABBRID0E4UAG" xlink:type="simple">F1</abbrev>; flagellomeres decreasing in width from <abbrev xmlns:xlink="http://www.w3.org/1999/xlink" xlink:title="flagellomeres 1–5" id="ABBRID0EBVAG" xlink:type="simple">F1</abbrev> to F5, <abbrev xmlns:xlink="http://www.w3.org/1999/xlink" xlink:title="flagellomeres 1–5" id="ABBRID0EFVAG" xlink:type="simple">F1</abbrev> 1.0 × as long and 1.1 × as wide as F2.</p><fig id="F4" position="float" orientation="portrait"><object-id xmlns:xlink="http://www.w3.org/1999/xlink" content-type="doi" xlink:type="simple">10.3897/zookeys.1215.130669.figure4</object-id><object-id xmlns:xlink="http://www.w3.org/1999/xlink" content-type="arpha" xlink:type="simple">D0CC7279-1364-51D7-A879-EA9B360540C1</object-id><label>Figure 4.</label><caption><p><italic><tp:taxon-name><tp:taxon-name-part taxon-name-part-type="genus" reg="Omphale">Omphale</tp:taxon-name-part><tp:taxon-name-part taxon-name-part-type="species" reg="longigena">longigena</tp:taxon-name-part></tp:taxon-name></italic> sp. nov., paratype, ♀ <bold>A, B</bold> head, frontal view <bold>C</bold> antenna <bold>D</bold> mesosoma, dorsal view <bold>E–G</bold> fore, mid and hind leg, respectively <bold>H</bold> metasoma, dorsal view <bold>I</bold> fore wing <bold>J</bold> hind wing. Scale bars: 100 μm.</p></caption><graphic xmlns:xlink="http://www.w3.org/1999/xlink" xlink:href="zookeys-1215-209_article-130669__-g004.jpg" position="float" orientation="portrait" xlink:type="simple" id="oo_1154197.jpg"><uri content-type="original_file" xlink:type="simple">https://binary.pensoft.net/fig/1154197</uri></graphic></fig><p><bold><italic>Mesosoma</italic></bold> (Fig. <xref ref-type="fig" rid="F4">4D</xref>) 1.4 × as long as wide; pronotum reduced and not visible in dorsal view; mesoscutum, mesoscutellum, metascutellum and propodeum smooth, without any sculpture; mid lobe of mesoscutum with two pairs of setae; notauli indicated only in anterior 1/3; mesoscutellum 1.2 × as long as wide, with one pair of setae located in median part; metascutellum smooth, nearly triangular, 0.4 × as long as wide, and 0.5 × as long as length of median propodeum; propodeum without median carina. Fore wing (Fig. <xref ref-type="fig" rid="F4">4I</xref>) 2.5 × as long as wide, speculum closed; with seven or eight admarginal setae arising from both <abbrev xmlns:xlink="http://www.w3.org/1999/xlink" xlink:title="marginal vein" id="ABBRID0E5WAG" xlink:type="simple">MV</abbrev> and from membrane just below <abbrev xmlns:xlink="http://www.w3.org/1999/xlink" xlink:title="marginal vein" id="ABBRID0ECXAG" xlink:type="simple">MV</abbrev>, with apical setae attached close to <abbrev xmlns:xlink="http://www.w3.org/1999/xlink" xlink:title="stigmal vein" id="ABBRID0EGXAG" xlink:type="simple">STV</abbrev>; <abbrev xmlns:xlink="http://www.w3.org/1999/xlink" xlink:title="postmarginal vein" id="ABBRID0EKXAG" xlink:type="simple">PMV</abbrev> slightly shorter than <abbrev xmlns:xlink="http://www.w3.org/1999/xlink" xlink:title="stigmal vein" id="ABBRID0EOXAG" xlink:type="simple">STV</abbrev>, radial cell setose, ratio of <abbrev xmlns:xlink="http://www.w3.org/1999/xlink" xlink:title="submarginal vein" id="ABBRID0ESXAG" xlink:type="simple">SMV</abbrev>:<abbrev xmlns:xlink="http://www.w3.org/1999/xlink" xlink:title="marginal vein" id="ABBRID0EWXAG" xlink:type="simple">MV</abbrev>:<abbrev xmlns:xlink="http://www.w3.org/1999/xlink" xlink:title="postmarginal vein" id="ABBRID0E1XAG" xlink:type="simple">PMV</abbrev>:<abbrev xmlns:xlink="http://www.w3.org/1999/xlink" xlink:title="stigmal vein" id="ABBRID0E5XAG" xlink:type="simple">STV</abbrev> ~ 3.8:4.9:1.0:1.3. Hind wing (Fig. <xref ref-type="fig" rid="F4">4J</xref>) 5.4 × as long as wide, apex pointed. All legs (Fig. <xref ref-type="fig" rid="F4">4E–G</xref>) with 4<sup>th</sup> tarsomere slightly elongate, 0.3–0.4 × as long as whole tarsus; metatibial spur short, only reaching the middle of 1<sup>st</sup> tarsomere.</p><p><bold><italic>Metasoma</italic></bold> (Fig. <xref ref-type="fig" rid="F4">4H</xref>) 2.0 × as long as wide; petiole short; gaster 1.4 × as long as length of mesosoma, and longer than head + mesosoma (1.2:1.0); ovipositor sheaths exserted beyond apex of gaster.</p><p><bold>Male.</bold> Unknown.</p></tp:treatment-sec><tp:treatment-sec sec-type="host" id="SECID0E4YAG"><title>Host.</title><p>Unknown.</p></tp:treatment-sec><tp:treatment-sec sec-type="etymology" id="SECID0ECZAG"><title>Etymology.</title><p>The specific name refers to the elongate gena.</p></tp:treatment-sec><tp:treatment-sec sec-type="distribution" id="SECID0EHZAG"><title>Distribution.</title><p>China (Shandong and Guangdong Provinces).</p></tp:treatment-sec><tp:treatment-sec sec-type="remarks" id="SECID0EMZAG"><title>Remarks.</title><p><italic><tp:taxon-name><tp:taxon-name-part taxon-name-part-type="genus" reg="Omphale">Omphale</tp:taxon-name-part><tp:taxon-name-part taxon-name-part-type="species" reg="longigena">longigena</tp:taxon-name-part></tp:taxon-name></italic> sp. nov. is very similar to <italic><tp:taxon-name><tp:taxon-name-part taxon-name-part-type="genus" reg="Omphale">O.</tp:taxon-name-part><tp:taxon-name-part taxon-name-part-type="species" reg="litera">litera</tp:taxon-name-part></tp:taxon-name></italic> Jamali &amp; Zeya, 2022. The two species share the following characteristics: head with gena elongate, <abbrev xmlns:xlink="http://www.w3.org/1999/xlink" xlink:title="malar space" id="ABBRID0EI1AG" xlink:type="simple">MS</abbrev> 0.4 × as long as <abbrev xmlns:xlink="http://www.w3.org/1999/xlink" xlink:title="height of eye" id="ABBRID0EM1AG" xlink:type="simple">HE</abbrev>; flagellomeres decreasing in width from <abbrev xmlns:xlink="http://www.w3.org/1999/xlink" xlink:title="flagellomeres 1–5" id="ABBRID0EQ1AG" xlink:type="simple">F1</abbrev> to F5; fore wing with a broad infuscate band below <abbrev xmlns:xlink="http://www.w3.org/1999/xlink" xlink:title="marginal vein" id="ABBRID0EU1AG" xlink:type="simple">MV</abbrev> beyond speculum, extending to <abbrev xmlns:xlink="http://www.w3.org/1999/xlink" xlink:title="stigmal vein" id="ABBRID0EY1AG" xlink:type="simple">STV</abbrev> and to posterior margin of disc; mesoscutum, mesoscutellum, metascutellum and propodeum smooth. <italic><tp:taxon-name><tp:taxon-name-part taxon-name-part-type="genus" reg="Omphale">Omphale</tp:taxon-name-part><tp:taxon-name-part taxon-name-part-type="species" reg="longigena">longigena</tp:taxon-name-part></tp:taxon-name></italic> sp. nov. differs from <italic><tp:taxon-name><tp:taxon-name-part taxon-name-part-type="genus" reg="Omphale">O.</tp:taxon-name-part><tp:taxon-name-part taxon-name-part-type="species" reg="litera">litera</tp:taxon-name-part></tp:taxon-name></italic> in having the antennal torulus situated completely below the level of lower eye margin (vs above lower eye margin in <italic><tp:taxon-name><tp:taxon-name-part taxon-name-part-type="genus" reg="Omphale">O.</tp:taxon-name-part><tp:taxon-name-part taxon-name-part-type="species" reg="litera">litera</tp:taxon-name-part></tp:taxon-name></italic>); scape 6.3 × as long as wide (vs 4.2 × in <italic><tp:taxon-name><tp:taxon-name-part taxon-name-part-type="genus" reg="Omphale">O.</tp:taxon-name-part><tp:taxon-name-part taxon-name-part-type="species" reg="litera">litera</tp:taxon-name-part></tp:taxon-name></italic>), hind leg yellow, except dark brown tarsal claws (vs hind leg with coxa, femur basally three fourths and last tarsomere brown in <italic><tp:taxon-name><tp:taxon-name-part taxon-name-part-type="genus" reg="Omphale">O.</tp:taxon-name-part><tp:taxon-name-part taxon-name-part-type="species" reg="litera">litera</tp:taxon-name-part></tp:taxon-name></italic>). The figure in <xref ref-type="bibr" rid="B25">Jamali et al. (2022</xref>: fig. 2C) shows that the scape of the holotype of <italic><tp:taxon-name><tp:taxon-name-part taxon-name-part-type="genus" reg="Omphale">O.</tp:taxon-name-part><tp:taxon-name-part taxon-name-part-type="species" reg="litera">litera</tp:taxon-name-part></tp:taxon-name></italic> was damaged, and the color of the leg usually has variation, so the latter two differences may not be reliable characters for identification. The most reliable characteristic to distinguish these two species is the position of the antennal torulus.</p></tp:treatment-sec><tp:treatment-sec><!--Section generated to contain objects referenced in tp:taxon-treatment.--><fig id="F1" position="float" orientation="portrait"><object-id xmlns:xlink="http://www.w3.org/1999/xlink" content-type="doi" xlink:type="simple">10.3897/zookeys.1215.130669.figure1</object-id><object-id xmlns:xlink="http://www.w3.org/1999/xlink" content-type="arpha" xlink:type="simple">1FCFEBDC-AFFA-5C46-8DEE-410399FAED14</object-id><label>Figure 1.</label><caption><p><italic><tp:taxon-name><tp:taxon-name-part taxon-name-part-type="genus" reg="Omphale">Omphale</tp:taxon-name-part></tp:taxon-name></italic> spp., habitus <bold>A</bold><italic><tp:taxon-name><tp:taxon-name-part taxon-name-part-type="genus" reg="Omphale">O.</tp:taxon-name-part><tp:taxon-name-part taxon-name-part-type="species" reg="brevibuccata">brevibuccata</tp:taxon-name-part></tp:taxon-name></italic>, ♀, lateral <bold>B</bold><italic><tp:taxon-name><tp:taxon-name-part taxon-name-part-type="genus" reg="Omphale">O.</tp:taxon-name-part><tp:taxon-name-part taxon-name-part-type="species" reg="connectens">connectens</tp:taxon-name-part></tp:taxon-name></italic>, ♀, lateral <bold>C</bold><italic><tp:taxon-name><tp:taxon-name-part taxon-name-part-type="genus" reg="Omphale">O.</tp:taxon-name-part><tp:taxon-name-part taxon-name-part-type="species" reg="longigena">longigena</tp:taxon-name-part></tp:taxon-name></italic> sp. nov., holotype, ♀, lateral <bold>D</bold><italic><tp:taxon-name><tp:taxon-name-part taxon-name-part-type="genus" reg="Omphale">O.</tp:taxon-name-part><tp:taxon-name-part taxon-name-part-type="species" reg="longitarsus">longitarsus</tp:taxon-name-part></tp:taxon-name></italic> sp. nov., holotype, ♀, lateral <bold>E</bold><italic><tp:taxon-name><tp:taxon-name-part taxon-name-part-type="genus" reg="Omphale">O.</tp:taxon-name-part><tp:taxon-name-part taxon-name-part-type="species" reg="melina">melina</tp:taxon-name-part></tp:taxon-name></italic>, ♀, dorsal <bold>F</bold><italic><tp:taxon-name><tp:taxon-name-part taxon-name-part-type="genus" reg="Omphale">O.</tp:taxon-name-part><tp:taxon-name-part taxon-name-part-type="species" reg="melina">melina</tp:taxon-name-part></tp:taxon-name></italic>, ♂, dorsal <bold>G</bold><italic><tp:taxon-name><tp:taxon-name-part taxon-name-part-type="genus" reg="Omphale">O.</tp:taxon-name-part><tp:taxon-name-part taxon-name-part-type="species" reg="rectisulcus">rectisulcus</tp:taxon-name-part></tp:taxon-name></italic> sp. nov., holotype, ♀, dorsal <bold>H</bold><italic><tp:taxon-name><tp:taxon-name-part taxon-name-part-type="genus" reg="Omphale">O.</tp:taxon-name-part><tp:taxon-name-part taxon-name-part-type="species" reg="obscura">obscura</tp:taxon-name-part></tp:taxon-name></italic>, ♀, lateral <bold>I</bold><italic><tp:taxon-name><tp:taxon-name-part taxon-name-part-type="genus" reg="Omphale">O.</tp:taxon-name-part><tp:taxon-name-part taxon-name-part-type="species" reg="sulciscuta">sulciscuta</tp:taxon-name-part></tp:taxon-name></italic>, ♀, lateral. Scale bars: 500 μm.</p></caption><graphic xmlns:xlink="http://www.w3.org/1999/xlink" xlink:href="zookeys-1215-209_article-130669__-g001.jpg" position="float" orientation="portrait" xlink:type="simple" id="oo_1154194.jpg"><uri content-type="original_file" xlink:type="simple">https://binary.pensoft.net/fig/1154194</uri></graphic></fig></tp:treatment-sec><ref-list><ref id="B25"><mixed-citation xmlns:xlink="http://www.w3.org/1999/xlink" xlink:type="simple"><person-group><name name-style="western"><surname>Jamali</surname><given-names>MM</given-names></name><name name-style="western"><surname>Zeya</surname><given-names>SB</given-names></name><name name-style="western"><surname>Andrabi</surname><given-names>SAH</given-names></name></person-group> (<year>2022</year>) <article-title>The genus <italic><tp:taxon-name><tp:taxon-name-part taxon-name-part-type="genus">Omphale</tp:taxon-name-part></tp:taxon-name></italic> Haliday (<tp:taxon-name><tp:taxon-name-part taxon-name-part-type="order">Hymenoptera</tp:taxon-name-part></tp:taxon-name>, <tp:taxon-name><tp:taxon-name-part taxon-name-part-type="superfamily">Chalcidoidea</tp:taxon-name-part></tp:taxon-name>, <tp:taxon-name><tp:taxon-name-part taxon-name-part-type="family">Eulophidae</tp:taxon-name-part></tp:taxon-name>) from India with description of four new species.</article-title><source>Journal of Insect Biodiversity and Systematics</source><volume>8</volume>(<issue>2</issue>): <fpage>229</fpage>–<lpage>243</lpage>. <ext-link xlink:href="10.52547/jibs.8.2.229" ext-link-type="doi" xlink:type="simple">https://doi.org/10.52547/jibs.8.2.229</ext-link></mixed-citation></ref></ref-list></tp:taxon-treatment>
