# Supplementary material for: ﻿Four new species and four newly recorded species of Omphale Haliday (Hymenoptera, Eulophidae) from China, with a key to Chinese species
Source: Zookeys. 2024 Oct 15;1215:209–34. doi: 10.3897/zookeys.1215.130669 (PMC11496838; doi:10.3897/zookeys.1215.130669)
Supplement: XML Treatment for Omphale longitarsus [file zookeys.1215.130669-treatment4.xml]

<!DOCTYPE tp:taxon-treatment
  PUBLIC "-//TaxonX//DTD Taxonomic Treatment Publishing DTD v0 20100105//EN" "tax-treatment-NSO.dtd">
<tp:taxon-treatment xmlns:tp="http://www.plazi.org/taxpub"><tp:treatment-meta><kwd-group><label>Taxon classification</label><kwd>
                <named-content content-type="kingdom">Animalia</named-content>
              </kwd><kwd>
                <named-content content-type="order">Hymenoptera</named-content>
              </kwd><kwd>
                <named-content content-type="family">Eulophidae</named-content>
              </kwd></kwd-group><mixed-citation publication-type="journal"><person-group><name><surname>Li</surname><given-names>Ming-Rui</given-names></name><name><surname>Wang</surname><given-names>Jia-Sheng</given-names></name><name><surname>Jing</surname><given-names>Ze-Ji</given-names></name><name><surname>Meng</surname><given-names>Qing-Fan</given-names></name><name><surname>Zhao</surname><given-names>Hong-Rui</given-names></name><name><surname>Li</surname><given-names>Xing-Peng</given-names></name><name><surname>Liu</surname><given-names>Sheng-Dong</given-names></name><name><surname>Li</surname><given-names>Cheng-De</given-names></name></person-group><article-title>﻿Four new species and four newly recorded species of <italic><tp:taxon-name><tp:taxon-name-part taxon-name-part-type="genus" reg="Omphale">Omphale</tp:taxon-name-part></tp:taxon-name></italic> Haliday (<tp:taxon-name><tp:taxon-name-part taxon-name-part-type="order">Hymenoptera</tp:taxon-name-part></tp:taxon-name>, <tp:taxon-name><tp:taxon-name-part taxon-name-part-type="family">Eulophidae</tp:taxon-name-part></tp:taxon-name>) from China, with a key to Chinese species</article-title><source>Zookeys</source><day>15</day><month>10</month><year>2024</year><volume>1215</volume><fpage>209</fpage><lpage>234</lpage><pub-id pub-id-type="doi">10.3897/zookeys.1215.130669</pub-id></mixed-citation></tp:treatment-meta><tp:nomenclature><label>﻿</label><tp:taxon-name>
              <object-id xmlns:xlink="http://www.w3.org/1999/xlink" content-type="arpha" xlink:type="simple">76523B1B-CE49-5EB0-A640-AF6CFB89380A</object-id>
              <tp:taxon-name-part taxon-name-part-type="genus" reg="Omphale">Omphale</tp:taxon-name-part>
              <tp:taxon-name-part taxon-name-part-type="species" reg="longitarsus">longitarsus</tp:taxon-name-part>
              <object-id xmlns:xlink="http://www.w3.org/1999/xlink" content-type="zoobank" xlink:type="simple">https://zoobank.org/5A68F1ED-E168-479F-AAC0-F8378FA6EAEF</object-id>
            </tp:taxon-name><tp:taxon-authority>Li &amp; Li</tp:taxon-authority><tp:taxon-status xmlns:xlink="http://www.w3.org/1999/xlink" xlink:type="simple">sp. nov.</tp:taxon-status><xref ref-type="fig" rid="F1">Figs 1D</xref><xref ref-type="fig" rid="F5">, 5A–K</xref></tp:nomenclature><tp:treatment-sec sec-type="type material" id="SECID0EU5AG"><title>Type material.</title><p><bold><italic>Holotype</italic></bold>: • ♀ [<abbrev xmlns:xlink="http://www.w3.org/1999/xlink" xlink:title="Northeast Forestry University" id="ABBRID0E65AG" xlink:type="simple">NEFU</abbrev>; on card], China, Xizang Autonomous Region, Medog County, Damu Village, 22–29.VI.2017, leg. Zhaxi, by Malaise trapping. <bold><italic>Paratypes</italic></bold>: • 2♀: 1♀ [<abbrev xmlns:xlink="http://www.w3.org/1999/xlink" xlink:title="Northeast Forestry University" id="ABBRID0EG6AG" xlink:type="simple">NEFU</abbrev>; on slide], same data as the holotype • 1♀ [<abbrev xmlns:xlink="http://www.w3.org/1999/xlink" xlink:title="Northeast Forestry University" id="ABBRID0EK6AG" xlink:type="simple">NEFU</abbrev>; on card], China, Xizang Autonomous Region, Medog County, Gedang Village, 31.V–5.VI.2021, leg. Jun-Jie Fan and Jun Wu, by yellow-pan trapping.</p></tp:treatment-sec><tp:treatment-sec sec-type="diagnosis" id="SECID0EO6AG"><title>Diagnosis.</title><p><bold>Female.</bold> Frontal sulcus slightly curved, nearly straight, reaching eye margin; clypeus quadrangular with lower margin arcuately protruding, 1.9–2.0 × as wide as high; antenna slender, flagellomeres decreasing in width from <abbrev xmlns:xlink="http://www.w3.org/1999/xlink" xlink:title="flagellomeres 1–5" id="ABBRID0EW6AG" xlink:type="simple">F1</abbrev> to F5; propodeum smooth and flat, with a narrow groove along anterior margin, without median carina; all legs with apical tarsomere slander and elongate, nearly as long as half the length of whole tarsus.</p></tp:treatment-sec><tp:treatment-sec sec-type="description" id="SECID0E16AG"><title>Description.</title><p><bold>Female.</bold> Body length 1.4–1.5 mm. Face and vertex bronze with golden-green reflections, eyes red, clypeus with same color as surrounding parts of face, mandibles yellowish white with base and apex brown. Mesosoma brown with weak golden-blue or golden-green reflections. Metasoma brown to dark brown, except yellow petiole. Antenna with scape yellowish white, pedicel and flagellum brown, gradually lighten towards apex, F5 yellowish white. All legs yellowish white except brown claws and fore coxae. Fore wings hyaline.</p><p><bold><italic>Head</italic></bold> (Fig. <xref ref-type="fig" rid="F5">5A, B</xref>) in frontal view 1.3 × as wide as high. Face between frontal sulcus and frontal cross-ridge with weak and irregular sculpture, remainder of face and vertex smooth; <abbrev xmlns:xlink="http://www.w3.org/1999/xlink" xlink:title="minimum distance between posterior ocelli" id="ABBRID0ENABG" xlink:type="simple">POL</abbrev>:<abbrev xmlns:xlink="http://www.w3.org/1999/xlink" xlink:title="minimum distance between a posterior ocellus and corresponding eye margin" id="ABBRID0ERABG" xlink:type="simple">OOL</abbrev> ~ 1.8:1.0; frontal sulcus slightly curved, nearly straight, reaching eye margin, the midpoint closer to antennal torulus than median ocellus; antennal scrobes join frontal sulcus separately; subtorular grooves and frontal cross-ridge present; clypeus quadrangular with lower margin arcuately protruding, 1.9–2.0 × as wide as high; mandible with two large teeth at apex and a row of smaller teeth at base; <abbrev xmlns:xlink="http://www.w3.org/1999/xlink" xlink:title="height of eye" id="ABBRID0EVABG" xlink:type="simple">HE</abbrev>:<abbrev xmlns:xlink="http://www.w3.org/1999/xlink" xlink:title="malar space" id="ABBRID0EZABG" xlink:type="simple">MS</abbrev>:<abbrev xmlns:xlink="http://www.w3.org/1999/xlink" xlink:title="width of mouth opening" id="ABBRID0E4ABG" xlink:type="simple">WM</abbrev> ~ 2.8:1.0:1.2. Antenna (Fig. <xref ref-type="fig" rid="F5">5C</xref>) slender, with all five flagellomeres separated from each other; scape 6.5 × as long as wide; pedicel 2.4 × as long as wide, and 0.6 × as long as <abbrev xmlns:xlink="http://www.w3.org/1999/xlink" xlink:title="flagellomeres 1–5" id="ABBRID0EFBBG" xlink:type="simple">F1</abbrev>; flagellomeres decreasing in width from <abbrev xmlns:xlink="http://www.w3.org/1999/xlink" xlink:title="flagellomeres 1–5" id="ABBRID0EJBBG" xlink:type="simple">F1</abbrev> to F5, <abbrev xmlns:xlink="http://www.w3.org/1999/xlink" xlink:title="flagellomeres 1–5" id="ABBRID0ENBBG" xlink:type="simple">F1</abbrev> 0.9 × as long and 1.5 × as wide as F2.</p><fig id="F5" position="float" orientation="portrait"><object-id xmlns:xlink="http://www.w3.org/1999/xlink" content-type="doi" xlink:type="simple">10.3897/zookeys.1215.130669.figure5</object-id><object-id xmlns:xlink="http://www.w3.org/1999/xlink" content-type="arpha" xlink:type="simple">9F7088A7-2FD9-541D-B35C-A6E641947532</object-id><label>Figure 5.</label><caption><p><italic><tp:taxon-name><tp:taxon-name-part taxon-name-part-type="genus" reg="Omphale">Omphale</tp:taxon-name-part><tp:taxon-name-part taxon-name-part-type="species" reg="longitarsus">longitarsus</tp:taxon-name-part></tp:taxon-name></italic> sp. nov., paratype, ♀ <bold>A, B</bold> head, frontal view <bold>C</bold> antenna <bold>D, E</bold> mesosoma, dorsal view <bold>F</bold> fore wing <bold>G</bold> hind wing <bold>H</bold> metasoma, dorsal view <bold>I–K</bold> fore, mid and hind leg, respectively. Scale bars: 100 μm.</p></caption><graphic xmlns:xlink="http://www.w3.org/1999/xlink" xlink:href="zookeys-1215-209_article-130669__-g005.jpg" position="float" orientation="portrait" xlink:type="simple" id="oo_1154198.jpg"><uri content-type="original_file" xlink:type="simple">https://binary.pensoft.net/fig/1154198</uri></graphic></fig><p><bold><italic>Mesosoma</italic></bold> (Fig. <xref ref-type="fig" rid="F5">5D, E</xref>) 1.5 × as long as wide; pronotum reduced and not visible in dorsal view; mesoscutum smooth and flat, with two pairs of setae; notauli indicated only in anterior third; mesoscutellum flat, with very weak traces of reticulation, 1.4 × as long as wide, with one pair of setae located in the middle and close to lateral margin; axillae smooth; metascutellum smooth, nearly triangular, 0.4 × as long as wide, and 0.5 × as long as length of median propodeum. Lateral panels of metanotum smooth; propodeum smooth and flat, with a narrow groove along anterior margin, without median carina. Fore wing (Fig. <xref ref-type="fig" rid="F5">5F</xref>) 2.6 × as long as wide, with rather dense setae on membrane, speculum closed; with nine admarginal setae arising from <abbrev xmlns:xlink="http://www.w3.org/1999/xlink" xlink:title="marginal vein" id="ABBRID0EGDBG" xlink:type="simple">MV</abbrev>; <abbrev xmlns:xlink="http://www.w3.org/1999/xlink" xlink:title="postmarginal vein" id="ABBRID0EKDBG" xlink:type="simple">PMV</abbrev> shorter than <abbrev xmlns:xlink="http://www.w3.org/1999/xlink" xlink:title="stigmal vein" id="ABBRID0EODBG" xlink:type="simple">STV</abbrev>, radial cell setose, ratio of <abbrev xmlns:xlink="http://www.w3.org/1999/xlink" xlink:title="submarginal vein" id="ABBRID0ESDBG" xlink:type="simple">SMV</abbrev>:<abbrev xmlns:xlink="http://www.w3.org/1999/xlink" xlink:title="marginal vein" id="ABBRID0EWDBG" xlink:type="simple">MV</abbrev>:<abbrev xmlns:xlink="http://www.w3.org/1999/xlink" xlink:title="postmarginal vein" id="ABBRID0E1DBG" xlink:type="simple">PMV</abbrev>:<abbrev xmlns:xlink="http://www.w3.org/1999/xlink" xlink:title="stigmal vein" id="ABBRID0E5DBG" xlink:type="simple">STV</abbrev> ~ 4.3:7.8:1.0:1.8. Hind wing (Fig. <xref ref-type="fig" rid="F5">5G</xref>) 5.5 × as long as wide, apex slightly pointed. All legs (Fig. <xref ref-type="fig" rid="F5">5I–K</xref>) with apical tarsomere slander and elongate, nearly half the length of whole tarsus; metatibial spur distinctly shorter than basal tarsomere, only reaching the middle of basal tarsomere.</p><p><bold><italic>Metasoma</italic></bold> (Fig. <xref ref-type="fig" rid="F5">5H</xref>) 2.2 × as long as wide; petiole short; gaster 1.6 × as long as the length of mesosoma, and longer than head + mesosoma (1.2:1.0); ovipositor sheaths exserted beyond apex of gaster.</p><p><bold>Male.</bold> Unknown.</p></tp:treatment-sec><tp:treatment-sec sec-type="host" id="SECID0EZEBG"><title>Host.</title><p>Unknown.</p></tp:treatment-sec><tp:treatment-sec sec-type="etymology" id="SECID0E5EBG"><title>Etymology.</title><p>The specific name refers to the elongate tarsus.</p></tp:treatment-sec><tp:treatment-sec sec-type="distribution" id="SECID0EDFBG"><title>Distribution.</title><p>China (Xizang Autonomous Region).</p></tp:treatment-sec><tp:treatment-sec sec-type="remarks" id="SECID0EIFBG"><title>Remarks.</title><p><italic><tp:taxon-name><tp:taxon-name-part taxon-name-part-type="genus" reg="Omphale">Omphale</tp:taxon-name-part><tp:taxon-name-part taxon-name-part-type="species" reg="longitarsus">longitarsus</tp:taxon-name-part></tp:taxon-name></italic> sp. nov. should belong to <italic><tp:taxon-name><tp:taxon-name-part taxon-name-part-type="genus" reg="Aetius">Aetius</tp:taxon-name-part></tp:taxon-name></italic> group, and can be separated from other species by having antenna slender, flagellomeres decreasing in width distinctly from <abbrev xmlns:xlink="http://www.w3.org/1999/xlink" xlink:title="flagellomeres 1–5" id="ABBRID0EAGBG" xlink:type="simple">F1</abbrev> to F5, <abbrev xmlns:xlink="http://www.w3.org/1999/xlink" xlink:title="flagellomeres 1–5" id="ABBRID0EEGBG" xlink:type="simple">F1</abbrev> 0.9 × as long and 1.5 × as wide as F2; all legs with apical tarsomere slander and elongate, nearly half the length of whole tarsus.</p></tp:treatment-sec><tp:treatment-sec><!--Section generated to contain objects referenced in tp:taxon-treatment.--><fig id="F1" position="float" orientation="portrait"><object-id xmlns:xlink="http://www.w3.org/1999/xlink" content-type="doi" xlink:type="simple">10.3897/zookeys.1215.130669.figure1</object-id><object-id xmlns:xlink="http://www.w3.org/1999/xlink" content-type="arpha" xlink:type="simple">1FCFEBDC-AFFA-5C46-8DEE-410399FAED14</object-id><label>Figure 1.</label><caption><p><italic><tp:taxon-name><tp:taxon-name-part taxon-name-part-type="genus" reg="Omphale">Omphale</tp:taxon-name-part></tp:taxon-name></italic> spp., habitus <bold>A</bold><italic><tp:taxon-name><tp:taxon-name-part taxon-name-part-type="genus" reg="Omphale">O.</tp:taxon-name-part><tp:taxon-name-part taxon-name-part-type="species" reg="brevibuccata">brevibuccata</tp:taxon-name-part></tp:taxon-name></italic>, ♀, lateral <bold>B</bold><italic><tp:taxon-name><tp:taxon-name-part taxon-name-part-type="genus" reg="Omphale">O.</tp:taxon-name-part><tp:taxon-name-part taxon-name-part-type="species" reg="connectens">connectens</tp:taxon-name-part></tp:taxon-name></italic>, ♀, lateral <bold>C</bold><italic><tp:taxon-name><tp:taxon-name-part taxon-name-part-type="genus" reg="Omphale">O.</tp:taxon-name-part><tp:taxon-name-part taxon-name-part-type="species" reg="longigena">longigena</tp:taxon-name-part></tp:taxon-name></italic> sp. nov., holotype, ♀, lateral <bold>D</bold><italic><tp:taxon-name><tp:taxon-name-part taxon-name-part-type="genus" reg="Omphale">O.</tp:taxon-name-part><tp:taxon-name-part taxon-name-part-type="species" reg="longitarsus">longitarsus</tp:taxon-name-part></tp:taxon-name></italic> sp. nov., holotype, ♀, lateral <bold>E</bold><italic><tp:taxon-name><tp:taxon-name-part taxon-name-part-type="genus" reg="Omphale">O.</tp:taxon-name-part><tp:taxon-name-part taxon-name-part-type="species" reg="melina">melina</tp:taxon-name-part></tp:taxon-name></italic>, ♀, dorsal <bold>F</bold><italic><tp:taxon-name><tp:taxon-name-part taxon-name-part-type="genus" reg="Omphale">O.</tp:taxon-name-part><tp:taxon-name-part taxon-name-part-type="species" reg="melina">melina</tp:taxon-name-part></tp:taxon-name></italic>, ♂, dorsal <bold>G</bold><italic><tp:taxon-name><tp:taxon-name-part taxon-name-part-type="genus" reg="Omphale">O.</tp:taxon-name-part><tp:taxon-name-part taxon-name-part-type="species" reg="rectisulcus">rectisulcus</tp:taxon-name-part></tp:taxon-name></italic> sp. nov., holotype, ♀, dorsal <bold>H</bold><italic><tp:taxon-name><tp:taxon-name-part taxon-name-part-type="genus" reg="Omphale">O.</tp:taxon-name-part><tp:taxon-name-part taxon-name-part-type="species" reg="obscura">obscura</tp:taxon-name-part></tp:taxon-name></italic>, ♀, lateral <bold>I</bold><italic><tp:taxon-name><tp:taxon-name-part taxon-name-part-type="genus" reg="Omphale">O.</tp:taxon-name-part><tp:taxon-name-part taxon-name-part-type="species" reg="sulciscuta">sulciscuta</tp:taxon-name-part></tp:taxon-name></italic>, ♀, lateral. Scale bars: 500 μm.</p></caption><graphic xmlns:xlink="http://www.w3.org/1999/xlink" xlink:href="zookeys-1215-209_article-130669__-g001.jpg" position="float" orientation="portrait" xlink:type="simple" id="oo_1154194.jpg"><uri content-type="original_file" xlink:type="simple">https://binary.pensoft.net/fig/1154194</uri></graphic></fig></tp:treatment-sec></tp:taxon-treatment>
