# Supplementary material for: ﻿Four new species and four newly recorded species of Omphale Haliday (Hymenoptera, Eulophidae) from China, with a key to Chinese species
Source: Zookeys. 2024 Oct 15;1215:209–34. doi: 10.3897/zookeys.1215.130669 (PMC11496838; doi:10.3897/zookeys.1215.130669)
Supplement: XML Treatment for Omphale melina [file zookeys.1215.130669-treatment5.xml]

<!DOCTYPE tp:taxon-treatment
  PUBLIC "-//TaxonX//DTD Taxonomic Treatment Publishing DTD v0 20100105//EN" "tax-treatment-NSO.dtd">
<tp:taxon-treatment xmlns:tp="http://www.plazi.org/taxpub"><tp:treatment-meta><kwd-group><label>Taxon classification</label><kwd>
                <named-content content-type="kingdom">Animalia</named-content>
              </kwd><kwd>
                <named-content content-type="order">Hymenoptera</named-content>
              </kwd><kwd>
                <named-content content-type="family">Eulophidae</named-content>
              </kwd></kwd-group><mixed-citation publication-type="journal"><person-group><name><surname>Li</surname><given-names>Ming-Rui</given-names></name><name><surname>Wang</surname><given-names>Jia-Sheng</given-names></name><name><surname>Jing</surname><given-names>Ze-Ji</given-names></name><name><surname>Meng</surname><given-names>Qing-Fan</given-names></name><name><surname>Zhao</surname><given-names>Hong-Rui</given-names></name><name><surname>Li</surname><given-names>Xing-Peng</given-names></name><name><surname>Liu</surname><given-names>Sheng-Dong</given-names></name><name><surname>Li</surname><given-names>Cheng-De</given-names></name></person-group><article-title>﻿Four new species and four newly recorded species of <italic><tp:taxon-name><tp:taxon-name-part taxon-name-part-type="genus" reg="Omphale">Omphale</tp:taxon-name-part></tp:taxon-name></italic> Haliday (<tp:taxon-name><tp:taxon-name-part taxon-name-part-type="order">Hymenoptera</tp:taxon-name-part></tp:taxon-name>, <tp:taxon-name><tp:taxon-name-part taxon-name-part-type="family">Eulophidae</tp:taxon-name-part></tp:taxon-name>) from China, with a key to Chinese species</article-title><source>Zookeys</source><day>15</day><month>10</month><year>2024</year><volume>1215</volume><fpage>209</fpage><lpage>234</lpage><pub-id pub-id-type="doi">10.3897/zookeys.1215.130669</pub-id></mixed-citation></tp:treatment-meta><tp:nomenclature><label>﻿</label><tp:taxon-name>
              <object-id xmlns:xlink="http://www.w3.org/1999/xlink" content-type="arpha" xlink:type="simple">3170795F-A4E5-5102-949D-156A1F6EB611</object-id>
              <tp:taxon-name-part taxon-name-part-type="genus" reg="Omphale">Omphale</tp:taxon-name-part>
              <tp:taxon-name-part taxon-name-part-type="species" reg="melina">melina</tp:taxon-name-part>
            </tp:taxon-name><tp:taxon-authority>Yefremova &amp; Kriskovich, 1994</tp:taxon-authority><xref ref-type="fig" rid="F1">Figs 1E, F</xref><xref ref-type="fig" rid="F6">, 6A–G</xref><tp:nomenclature-citation-list><tp:nomenclature-citation><tp:taxon-name>
                  <tp:taxon-name-part taxon-name-part-type="genus" reg="Omphale">Omphale</tp:taxon-name-part>
                  <tp:taxon-name-part taxon-name-part-type="species" reg="melinum">melinum</tp:taxon-name-part>
                </tp:taxon-name><comment>Yefremova &amp; Kriskovich, 1994: 247, holotype ♀, Russia-Primorsky Krai, <named-content xmlns:xlink="http://www.w3.org/1999/xlink" content-type="dwc:institutional_code" xlink:title="Zoological Institute, St Petersburg" xlink:href="http://grbio.org/institution/zoological-institute-russian-academy-sciences" xlink:type="simple">ZISP</named-content>, not examined.</comment></tp:nomenclature-citation><tp:nomenclature-citation><tp:taxon-name>
                  <tp:taxon-name-part taxon-name-part-type="genus" reg="Omphale">Omphale</tp:taxon-name-part>
                  <tp:taxon-name-part taxon-name-part-type="species" reg="melina">melina</tp:taxon-name-part>
                </tp:taxon-name><comment>Yefremova &amp; Kriskovich: <xref ref-type="bibr" rid="B23">Hansson and Shevtsova (2012)</xref>: 139.</comment></tp:nomenclature-citation></tp:nomenclature-citation-list></tp:nomenclature><tp:treatment-sec sec-type="material" id="SECID0EYIBG"><title>Material examined.</title><p>• 6♀1♂: 2♀1♂ [<abbrev xmlns:xlink="http://www.w3.org/1999/xlink" xlink:title="Northeast Forestry University" id="ABBRID0E5IBG" xlink:type="simple">NEFU</abbrev>; on cards, right antenna of ♂ on slide], China, Liaoning Province, Fushun City, Dahuofang Forestry Station, 18.VI.2012, leg. Hui Geng, Xiang-Xiang Jin, and Jiang Liu, by sweep netting • 1♀ [<abbrev xmlns:xlink="http://www.w3.org/1999/xlink" xlink:title="Northeast Forestry University" id="ABBRID0ECJBG" xlink:type="simple">NEFU</abbrev>; on card], China, Liaoning Province, Fushun City, Yuanshuailin (Marshal Mausoleum), 18.VI.2012, leg. Hui Geng, Xiang-Xiang Jin, and Jiang Liu, by sweep netting • 1♀ [<abbrev xmlns:xlink="http://www.w3.org/1999/xlink" xlink:title="Northeast Forestry University" id="ABBRID0EGJBG" xlink:type="simple">NEFU</abbrev>; on card], China, Liaoning Province, Anshan City, Qianshan, 21.VI.2015, leg. Hui Geng, Si-Zhu Liu, Yan Gao, and Zhi-Guang Wu, by sweep netting • 2♀ [<abbrev xmlns:xlink="http://www.w3.org/1999/xlink" xlink:title="Northeast Forestry University" id="ABBRID0EKJBG" xlink:type="simple">NEFU</abbrev>; on cards], China, Liaoning Province, Anshan City, Qianshan, 23.VI.2015, leg. Hui Geng, Si-Zhu Liu, Yan Gao, and Zhi-Guang Wu, by sweep netting.</p></tp:treatment-sec><tp:treatment-sec sec-type="diagnosis" id="SECID0EOJBG"><title>Diagnosis.</title><p><bold>Female.</bold> Body length 1.2–1.5 mm, mainly yellowish white, yellow to pale brown without metallic reflection; occiput with a brown transverse stripe; along median line of mesoscutum and scutellum dark brown; 7<sup>th</sup> tergite and apical parts of ovipositor sheaths dark brown to black; antenna with scape yellowish white, only dorsal part dark brown; pedicel yellowish white, brown at base; flagellum dark brown; fore wing hyaline, with infuscate around <abbrev xmlns:xlink="http://www.w3.org/1999/xlink" xlink:title="stigmal vein" id="ABBRID0EYJBG" xlink:type="simple">STV</abbrev> and base of <abbrev xmlns:xlink="http://www.w3.org/1999/xlink" xlink:title="marginal vein" id="ABBRID0E3JBG" xlink:type="simple">MV</abbrev>; legs mainly yellow to yellowish white. Head (Fig. <xref ref-type="fig" rid="F6">6A</xref>) with face with weak sculpture; frontal sulcus nearly straight, antennal scrobes meeting on frontal sulcus; frontal cross-ridge absent; clypeus semicircular 1.3–1.4 × as wide as high; mandible tridentate. Antenna (Fig. <xref ref-type="fig" rid="F6">6B</xref>) with five flagellomeres separated from each other; scape slightly stout, 3.4 × as long as wide; pedicel 2.0 × as long as wide; flagellomeres decreasing in length distinctly from <abbrev xmlns:xlink="http://www.w3.org/1999/xlink" xlink:title="flagellomeres 1–5" id="ABBRID0EIKBG" xlink:type="simple">F1</abbrev> to F5, <abbrev xmlns:xlink="http://www.w3.org/1999/xlink" xlink:title="flagellomeres 1–5" id="ABBRID0EMKBG" xlink:type="simple">F1</abbrev> 1.2 × as long and 1.1 × as wide as F2. Mesosoma (Fig. <xref ref-type="fig" rid="F6">6C</xref>) with mesoscutum and scutellum with shallow reticulation; midlobe of mesoscutum with two pairs of setae; scutellum 1.2 × as long as wide; propodeum smooth, without median carina. Fore wing (Fig. <xref ref-type="fig" rid="F6">6D</xref>) speculum closed; with 4–5 admarginal setae arising from <abbrev xmlns:xlink="http://www.w3.org/1999/xlink" xlink:title="marginal vein" id="ABBRID0EYKBG" xlink:type="simple">MV</abbrev> and membrane just below <abbrev xmlns:xlink="http://www.w3.org/1999/xlink" xlink:title="marginal vein" id="ABBRID0E3KBG" xlink:type="simple">MV</abbrev>; <abbrev xmlns:xlink="http://www.w3.org/1999/xlink" xlink:title="stigmal vein" id="ABBRID0EALBG" xlink:type="simple">STV</abbrev> enlarged and subcircular, <abbrev xmlns:xlink="http://www.w3.org/1999/xlink" xlink:title="postmarginal vein" id="ABBRID0EELBG" xlink:type="simple">PMV</abbrev> 1.0–1.2 × as long as <abbrev xmlns:xlink="http://www.w3.org/1999/xlink" xlink:title="stigmal vein" id="ABBRID0EILBG" xlink:type="simple">STV</abbrev>, radial cell bare. Metasoma (Fig. <xref ref-type="fig" rid="F6">6F</xref>), gaster elongate, 1.7 × as long as mesosoma, longer than head + mesosoma (1.4:1.0).</p><fig id="F6" position="float" orientation="portrait"><object-id xmlns:xlink="http://www.w3.org/1999/xlink" content-type="doi" xlink:type="simple">10.3897/zookeys.1215.130669.figure6</object-id><object-id xmlns:xlink="http://www.w3.org/1999/xlink" content-type="arpha" xlink:type="simple">6C8E10BD-AE83-5D1D-8D88-54DA6510E669</object-id><label>Figure 6.</label><caption><p><italic><tp:taxon-name><tp:taxon-name-part taxon-name-part-type="genus" reg="Omphale">Omphale</tp:taxon-name-part><tp:taxon-name-part taxon-name-part-type="species" reg="melina">melina</tp:taxon-name-part></tp:taxon-name></italic><bold>A</bold> head, frontal view, ♀ <bold>B</bold> antenna, ♀ <bold>C</bold> mesosoma, dorsal view, ♀ <bold>D</bold> fore wing, ♀ <bold>E</bold> hind wing, ♀ <bold>F</bold> metasoma, dorsal view, ♀ <bold>G</bold> antenna, ♂. Scale bars: 100 μm.</p></caption><graphic xmlns:xlink="http://www.w3.org/1999/xlink" xlink:href="zookeys-1215-209_article-130669__-g006.jpg" position="float" orientation="portrait" xlink:type="simple" id="oo_1154199.jpg"><uri content-type="original_file" xlink:type="simple">https://binary.pensoft.net/fig/1154199</uri></graphic></fig><p><bold>Male.</bold> Body length 1.2 mm, mainly brown and with weak metallic reflection; antenna brown, only basal 1/3 of scape yellowish white. Antenna (Fig. <xref ref-type="fig" rid="F6">6G</xref>) slender and longer than female, <abbrev xmlns:xlink="http://www.w3.org/1999/xlink" xlink:title="flagellomeres 1–5" id="ABBRID0E5MBG" xlink:type="simple">F1</abbrev>–4 with verticillate setae and the setae reaching beyond apex of flagellomere attached to; <abbrev xmlns:xlink="http://www.w3.org/1999/xlink" xlink:title="flagellomeres 1–5" id="ABBRID0ECNBG" xlink:type="simple">F1</abbrev> 0.9 × as long and 1.2 × as wide as F2. Gaster with an oval and transparent membranous region between 1<sup>st</sup> tergite and 4<sup>th</sup> tergite. Other features as in female.</p></tp:treatment-sec><tp:treatment-sec sec-type="host" id="SECID0EKNBG"><title>Host.</title><p>Unknown.</p></tp:treatment-sec><tp:treatment-sec sec-type="distribution" id="SECID0EPNBG"><title>Distribution.</title><p>China (Liaoning Province) (new record); Russia (<xref ref-type="bibr" rid="B35">Yefremova and Kriskovich 1994</xref>).</p></tp:treatment-sec><tp:treatment-sec sec-type="remarks" id="SECID0EZNBG"><title>Remarks.</title><p>The male of <italic><tp:taxon-name><tp:taxon-name-part taxon-name-part-type="genus" reg="Omphale">Omphale</tp:taxon-name-part><tp:taxon-name-part taxon-name-part-type="species" reg="melina">melina</tp:taxon-name-part></tp:taxon-name></italic> is recorded for the first time in the world. The color of females collected from China is distinctly lighter than in the paratype from Russia, while the male collected from China has similar color to the paratype female from Russia (<xref ref-type="bibr" rid="B23">Hansson and Shevtsova (2012</xref>: figs 468–470). Both sexes of <italic><tp:taxon-name><tp:taxon-name-part taxon-name-part-type="genus" reg="Omphale">O.</tp:taxon-name-part><tp:taxon-name-part taxon-name-part-type="species" reg="melina">melina</tp:taxon-name-part></tp:taxon-name></italic> can be easily separated from other species in <italic><tp:taxon-name><tp:taxon-name-part taxon-name-part-type="genus" reg="Omphale">Omphale</tp:taxon-name-part></tp:taxon-name></italic> through its enlarged stigmal vein and non-metallic body.</p></tp:treatment-sec><tp:treatment-sec><!--Section generated to contain objects referenced in tp:taxon-treatment.--><fig id="F1" position="float" orientation="portrait"><object-id xmlns:xlink="http://www.w3.org/1999/xlink" content-type="doi" xlink:type="simple">10.3897/zookeys.1215.130669.figure1</object-id><object-id xmlns:xlink="http://www.w3.org/1999/xlink" content-type="arpha" xlink:type="simple">1FCFEBDC-AFFA-5C46-8DEE-410399FAED14</object-id><label>Figure 1.</label><caption><p><italic><tp:taxon-name><tp:taxon-name-part taxon-name-part-type="genus" reg="Omphale">Omphale</tp:taxon-name-part></tp:taxon-name></italic> spp., habitus <bold>A</bold><italic><tp:taxon-name><tp:taxon-name-part taxon-name-part-type="genus" reg="Omphale">O.</tp:taxon-name-part><tp:taxon-name-part taxon-name-part-type="species" reg="brevibuccata">brevibuccata</tp:taxon-name-part></tp:taxon-name></italic>, ♀, lateral <bold>B</bold><italic><tp:taxon-name><tp:taxon-name-part taxon-name-part-type="genus" reg="Omphale">O.</tp:taxon-name-part><tp:taxon-name-part taxon-name-part-type="species" reg="connectens">connectens</tp:taxon-name-part></tp:taxon-name></italic>, ♀, lateral <bold>C</bold><italic><tp:taxon-name><tp:taxon-name-part taxon-name-part-type="genus" reg="Omphale">O.</tp:taxon-name-part><tp:taxon-name-part taxon-name-part-type="species" reg="longigena">longigena</tp:taxon-name-part></tp:taxon-name></italic> sp. nov., holotype, ♀, lateral <bold>D</bold><italic><tp:taxon-name><tp:taxon-name-part taxon-name-part-type="genus" reg="Omphale">O.</tp:taxon-name-part><tp:taxon-name-part taxon-name-part-type="species" reg="longitarsus">longitarsus</tp:taxon-name-part></tp:taxon-name></italic> sp. nov., holotype, ♀, lateral <bold>E</bold><italic><tp:taxon-name><tp:taxon-name-part taxon-name-part-type="genus" reg="Omphale">O.</tp:taxon-name-part><tp:taxon-name-part taxon-name-part-type="species" reg="melina">melina</tp:taxon-name-part></tp:taxon-name></italic>, ♀, dorsal <bold>F</bold><italic><tp:taxon-name><tp:taxon-name-part taxon-name-part-type="genus" reg="Omphale">O.</tp:taxon-name-part><tp:taxon-name-part taxon-name-part-type="species" reg="melina">melina</tp:taxon-name-part></tp:taxon-name></italic>, ♂, dorsal <bold>G</bold><italic><tp:taxon-name><tp:taxon-name-part taxon-name-part-type="genus" reg="Omphale">O.</tp:taxon-name-part><tp:taxon-name-part taxon-name-part-type="species" reg="rectisulcus">rectisulcus</tp:taxon-name-part></tp:taxon-name></italic> sp. nov., holotype, ♀, dorsal <bold>H</bold><italic><tp:taxon-name><tp:taxon-name-part taxon-name-part-type="genus" reg="Omphale">O.</tp:taxon-name-part><tp:taxon-name-part taxon-name-part-type="species" reg="obscura">obscura</tp:taxon-name-part></tp:taxon-name></italic>, ♀, lateral <bold>I</bold><italic><tp:taxon-name><tp:taxon-name-part taxon-name-part-type="genus" reg="Omphale">O.</tp:taxon-name-part><tp:taxon-name-part taxon-name-part-type="species" reg="sulciscuta">sulciscuta</tp:taxon-name-part></tp:taxon-name></italic>, ♀, lateral. Scale bars: 500 μm.</p></caption><graphic xmlns:xlink="http://www.w3.org/1999/xlink" xlink:href="zookeys-1215-209_article-130669__-g001.jpg" position="float" orientation="portrait" xlink:type="simple" id="oo_1154194.jpg"><uri content-type="original_file" xlink:type="simple">https://binary.pensoft.net/fig/1154194</uri></graphic></fig></tp:treatment-sec><ref-list><ref id="B23"><mixed-citation xmlns:xlink="http://www.w3.org/1999/xlink" xlink:type="simple"><person-group><name name-style="western"><surname>Hansson</surname><given-names>C</given-names></name><name name-style="western"><surname>Shevtsova</surname><given-names>E</given-names></name></person-group> (<year>2012</year>) Revision of the European species of <italic><tp:taxon-name><tp:taxon-name-part taxon-name-part-type="genus">Omphale</tp:taxon-name-part></tp:taxon-name></italic> Haliday (<tp:taxon-name><tp:taxon-name-part taxon-name-part-type="order">Hymenoptera</tp:taxon-name-part></tp:taxon-name>, <tp:taxon-name><tp:taxon-name-part taxon-name-part-type="superfamily">Chalcidoidea</tp:taxon-name-part></tp:taxon-name>, <tp:taxon-name><tp:taxon-name-part taxon-name-part-type="family">Eulophidae</tp:taxon-name-part></tp:taxon-name>). ZooKeys 232(Special Issue): 1–157. <ext-link xlink:href="10.3897/zookeys.232.3625" ext-link-type="doi" xlink:type="simple">https://doi.org/10.3897/zookeys.232.3625</ext-link></mixed-citation></ref><ref id="B35"><mixed-citation xmlns:xlink="http://www.w3.org/1999/xlink" xlink:type="simple"><person-group><name name-style="western"><surname>Yefremova</surname><given-names>ZA</given-names></name><name name-style="western"><surname>Kriskovich</surname><given-names>MV</given-names></name></person-group> (<year>1994</year>) <article-title>A new species of the genus <italic><tp:taxon-name><tp:taxon-name-part taxon-name-part-type="genus">Omphale</tp:taxon-name-part></tp:taxon-name></italic> (<tp:taxon-name><tp:taxon-name-part taxon-name-part-type="order">Hymenoptera</tp:taxon-name-part></tp:taxon-name>, <tp:taxon-name><tp:taxon-name-part taxon-name-part-type="family">Eulophidae</tp:taxon-name-part></tp:taxon-name>) from the Far East.</article-title><source>Entomological Review</source><volume>74</volume>(<issue>2</issue>): <fpage>245</fpage>–<lpage>248</lpage>.</mixed-citation></ref></ref-list></tp:taxon-treatment>
