# Supplementary material for: ﻿Four new species and four newly recorded species of Omphale Haliday (Hymenoptera, Eulophidae) from China, with a key to Chinese species
Source: Zookeys. 2024 Oct 15;1215:209–34. doi: 10.3897/zookeys.1215.130669 (PMC11496838; doi:10.3897/zookeys.1215.130669)
Supplement: XML Treatment for Omphale obscura [file zookeys.1215.130669-treatment6.xml]

<!DOCTYPE tp:taxon-treatment
  PUBLIC "-//TaxonX//DTD Taxonomic Treatment Publishing DTD v0 20100105//EN" "tax-treatment-NSO.dtd">
<tp:taxon-treatment xmlns:tp="http://www.plazi.org/taxpub"><tp:treatment-meta><kwd-group><label>Taxon classification</label><kwd>
                <named-content content-type="kingdom">Animalia</named-content>
              </kwd><kwd>
                <named-content content-type="order">Hymenoptera</named-content>
              </kwd><kwd>
                <named-content content-type="family">Eulophidae</named-content>
              </kwd></kwd-group><mixed-citation publication-type="journal"><person-group><name><surname>Li</surname><given-names>Ming-Rui</given-names></name><name><surname>Wang</surname><given-names>Jia-Sheng</given-names></name><name><surname>Jing</surname><given-names>Ze-Ji</given-names></name><name><surname>Meng</surname><given-names>Qing-Fan</given-names></name><name><surname>Zhao</surname><given-names>Hong-Rui</given-names></name><name><surname>Li</surname><given-names>Xing-Peng</given-names></name><name><surname>Liu</surname><given-names>Sheng-Dong</given-names></name><name><surname>Li</surname><given-names>Cheng-De</given-names></name></person-group><article-title>﻿Four new species and four newly recorded species of <italic><tp:taxon-name><tp:taxon-name-part taxon-name-part-type="genus" reg="Omphale">Omphale</tp:taxon-name-part></tp:taxon-name></italic> Haliday (<tp:taxon-name><tp:taxon-name-part taxon-name-part-type="order">Hymenoptera</tp:taxon-name-part></tp:taxon-name>, <tp:taxon-name><tp:taxon-name-part taxon-name-part-type="family">Eulophidae</tp:taxon-name-part></tp:taxon-name>) from China, with a key to Chinese species</article-title><source>Zookeys</source><day>15</day><month>10</month><year>2024</year><volume>1215</volume><fpage>209</fpage><lpage>234</lpage><pub-id pub-id-type="doi">10.3897/zookeys.1215.130669</pub-id></mixed-citation></tp:treatment-meta><tp:nomenclature><label>﻿</label><tp:taxon-name>
              <object-id xmlns:xlink="http://www.w3.org/1999/xlink" content-type="arpha" xlink:type="simple">C1FCBEB3-E81B-5C33-A0F8-0E81A4E172A8</object-id>
              <tp:taxon-name-part taxon-name-part-type="genus" reg="Omphale">Omphale</tp:taxon-name-part>
              <tp:taxon-name-part taxon-name-part-type="species" reg="obscura">obscura</tp:taxon-name-part>
            </tp:taxon-name><tp:taxon-authority>(Förster, 1841)</tp:taxon-authority><xref ref-type="fig" rid="F1">Figs 1H</xref><xref ref-type="fig" rid="F7">, 7A–K</xref><tp:nomenclature-citation-list><tp:nomenclature-citation><tp:taxon-name>
                  <tp:taxon-name-part taxon-name-part-type="genus" reg="Elachestus">Elachestus</tp:taxon-name-part>
                  <tp:taxon-name-part taxon-name-part-type="species" reg="obscurus">obscurus</tp:taxon-name-part>
                </tp:taxon-name><comment>Förster, 1841: 40, lectotype ♀, Germany, <abbrev xmlns:xlink="http://www.w3.org/1999/xlink" xlink:title="Naturhistorisches Museum, Vienna" id="ABBRID0E2QBG" xlink:type="simple">NHMV</abbrev>, not examined.</comment></tp:nomenclature-citation><tp:nomenclature-citation><tp:taxon-name>
                  <tp:taxon-name-part taxon-name-part-type="genus" reg="Holcopelte">Holcopelte</tp:taxon-name-part>
                  <tp:taxon-name-part taxon-name-part-type="species" reg="obscura">obscura</tp:taxon-name-part>
                </tp:taxon-name><comment>(Förster): Förster, 1856: 81.</comment></tp:nomenclature-citation><tp:nomenclature-citation><tp:taxon-name>
                  <tp:taxon-name-part taxon-name-part-type="genus" reg="Holcopelte">Holcopelte</tp:taxon-name-part>
                  <tp:taxon-name-part taxon-name-part-type="species" reg="fulvipes">fulvipes</tp:taxon-name-part>
                </tp:taxon-name><comment>Förster, 1861: 137, lectotype ♀, Switzerland, <abbrev xmlns:xlink="http://www.w3.org/1999/xlink" xlink:title="Naturhistorisches Museum, Vienna" id="ABBRID0EYRBG" xlink:type="simple">NHMV</abbrev>, not examined.</comment></tp:nomenclature-citation><tp:nomenclature-citation><tp:taxon-name>
                  <tp:taxon-name-part taxon-name-part-type="genus" reg="Horismenus">Horismenus</tp:taxon-name-part>
                  <tp:taxon-name-part taxon-name-part-type="species" reg="obscurus">obscurus</tp:taxon-name-part>
                </tp:taxon-name><comment>(Förster): <xref ref-type="bibr" rid="B30">Schmiedeknecht 1909</xref>: 433.</comment></tp:nomenclature-citation><tp:nomenclature-citation><tp:taxon-name>
                  <tp:taxon-name-part taxon-name-part-type="genus" reg="Horismenus">Horismenus</tp:taxon-name-part>
                  <tp:taxon-name-part taxon-name-part-type="species" reg="fulvipes">fulvipes</tp:taxon-name-part>
                </tp:taxon-name><comment>(Förster): <xref ref-type="bibr" rid="B30">Schmiedeknecht 1909</xref>: 433.</comment></tp:nomenclature-citation><tp:nomenclature-citation><tp:taxon-name>
                  <tp:taxon-name-part taxon-name-part-type="genus" reg="Omphale">Omphale</tp:taxon-name-part>
                  <tp:taxon-name-part taxon-name-part-type="species" reg="obscura">obscura</tp:taxon-name-part>
                </tp:taxon-name><comment>(Förster): <xref ref-type="bibr" rid="B23">Hansson and Shevtsova 2012</xref>: 113.</comment></tp:nomenclature-citation></tp:nomenclature-citation-list></tp:nomenclature><tp:treatment-sec sec-type="material" id="SECID0EPTBG"><title>Material examined.</title><p>• 12♀: 4♀ [<abbrev xmlns:xlink="http://www.w3.org/1999/xlink" xlink:title="Northeast Forestry University" id="ABBRID0EVTBG" xlink:type="simple">NEFU</abbrev>; 3 on cards, 1 on slide], China, Liaoning Province, Anshan City, Qianshan, 21.VI.2015, leg. Hui Geng, Si-Zhu Liu, Yan Gao, and Zhi-Guang Wu, by sweep netting • 3♀ [<abbrev xmlns:xlink="http://www.w3.org/1999/xlink" xlink:title="Northeast Forestry University" id="ABBRID0EZTBG" xlink:type="simple">NEFU</abbrev>; on cards], China, Liaoning Province, Huludao City, Jianchang county, Bailangshan National Nature Reserve, 04.VII.2012, leg. Si-Zhu Liu and Jiang Liu, by sweep netting • 2♀ [<abbrev xmlns:xlink="http://www.w3.org/1999/xlink" xlink:title="Northeast Forestry University" id="ABBRID0E4TBG" xlink:type="simple">NEFU</abbrev>; 1 on card, 1 on slide], China, Xizang Autonomous Region, Medog County, Damu Village, 22–29.VI.2017, leg. Zhaxi, by Malaise trapping • 2♀ [<abbrev xmlns:xlink="http://www.w3.org/1999/xlink" xlink:title="Northeast Forestry University" id="ABBRID0EBUBG" xlink:type="simple">NEFU</abbrev>; on cards], China, Xizang Autonomous Region, Medog County, Damu Village, 15–22.VI.2017, leg. Zhaxi, by Malaise trapping • 1♀ [<abbrev xmlns:xlink="http://www.w3.org/1999/xlink" xlink:title="Northeast Forestry University" id="ABBRID0EFUBG" xlink:type="simple">NEFU</abbrev>; on card], China, Xizang Autonomous Region, Medog County, Gedang Village, 31.V–05.VI.2021, leg. Jun-Jie Fan and Jun Wu, by yellow-pan trapping.</p></tp:treatment-sec><tp:treatment-sec sec-type="diagnosis" id="SECID0EJUBG"><title>Diagnosis.</title><p><bold>Female.</bold> Body length 1.2–1.4 mm, mainly brown to dark brown, face and vertex with bronze metallic tinges; eyes dull red; antenna with scape yellow to pale brown, pedicel and flagellum brown to dark brown; mandibles pale brown to yellow; legs yellow to yellowish white, except dark brown claws and brown fore coxa; wings hyaline. Head (Fig. <xref ref-type="fig" rid="F7">7A, B</xref>) not collapsed after death; face and vertex smooth, without any reticulation; <abbrev xmlns:xlink="http://www.w3.org/1999/xlink" xlink:title="minimum distance between posterior ocelli" id="ABBRID0EVUBG" xlink:type="simple">POL</abbrev>:<abbrev xmlns:xlink="http://www.w3.org/1999/xlink" xlink:title="minimum distance between a posterior ocellus and corresponding eye margin" id="ABBRID0EZUBG" xlink:type="simple">OOL</abbrev> ~ 1.3:1.0; frontal sulcus V-shaped, reaching eye margin, the midpoint closer to antennal toruli than to median ocellus; antennal scrobes meeting just below frontal sulcus and connected to frontal sulcus by a short longitudinal suture; <abbrev xmlns:xlink="http://www.w3.org/1999/xlink" xlink:title="height of eye" id="ABBRID0E4UBG" xlink:type="simple">HE</abbrev>:<abbrev xmlns:xlink="http://www.w3.org/1999/xlink" xlink:title="malar space" id="ABBRID0EBVBG" xlink:type="simple">MS</abbrev>:<abbrev xmlns:xlink="http://www.w3.org/1999/xlink" xlink:title="width of mouth opening" id="ABBRID0EFVBG" xlink:type="simple">WM</abbrev> ~ 3.9:1.0:2.3; clypeus trapezoid to triangular, as high as the width at its lower margin, lower margin protruding and emarginate; mandible with two large and pointed teeth at apex and 3–4 smaller and obtuse teeth at base. Antenna (Fig. <xref ref-type="fig" rid="F7">7C</xref>) with all five flagellomeres separated from each other; scape 5.3 × as long as wide, longer than pedicel + <abbrev xmlns:xlink="http://www.w3.org/1999/xlink" xlink:title="flagellomeres 1–5" id="ABBRID0ENVBG" xlink:type="simple">F1</abbrev>; pedicel 1.8 × as long as wide; <abbrev xmlns:xlink="http://www.w3.org/1999/xlink" xlink:title="flagellomeres 1–5" id="ABBRID0ERVBG" xlink:type="simple">F1</abbrev>–5 with verticillate setae, setae on <abbrev xmlns:xlink="http://www.w3.org/1999/xlink" xlink:title="flagellomeres 1–5" id="ABBRID0EVVBG" xlink:type="simple">F1</abbrev> reaching apex of <abbrev xmlns:xlink="http://www.w3.org/1999/xlink" xlink:title="flagellomeres 1–5" id="ABBRID0EZVBG" xlink:type="simple">F1</abbrev>, and setae on F2–5 reaching beyond apex of flagellomere attached to; <abbrev xmlns:xlink="http://www.w3.org/1999/xlink" xlink:title="flagellomeres 1–5" id="ABBRID0E4VBG" xlink:type="simple">F1</abbrev> 1.0 × as long and 1.4 × as wide as F2; F3 to F5 slightly decreasing in both length and width. Mesosoma (Fig. <xref ref-type="fig" rid="F7">7D, E</xref>), 1.6 × as long as wide; mesoscutum with sparse reticulation with transverse meshes, mid lobe with two pairs of setae, with a shallow median groove in posterior 1/3; notauli as subtriangular impressions in posterior 1/2; mesoscutellum 1.3 × as long as wide, with sparse and elongate reticulation or striation and one pair of setae, anterior 1/2 with an indistinct and shallow median groove; metascutellum with two foveae anterolaterally, 0.4 × as long as wide, 0.3 × as long as length of median propodeum; propodeum 0.5 × as long as mesoscutellum, smooth, with a distinct and complete median carina and a pair of plicae, as well as a wide groove along anterior margin, posteromedian part forms a short nucha. Fore wing (Fig. <xref ref-type="fig" rid="F7">7J</xref>) 2.8 × as long as wide, speculum closed; with six to ten admarginal setae arising from both <abbrev xmlns:xlink="http://www.w3.org/1999/xlink" xlink:title="marginal vein" id="ABBRID0EJWBG" xlink:type="simple">MV</abbrev> and from membrane just below <abbrev xmlns:xlink="http://www.w3.org/1999/xlink" xlink:title="marginal vein" id="ABBRID0ENWBG" xlink:type="simple">MV</abbrev>; <abbrev xmlns:xlink="http://www.w3.org/1999/xlink" xlink:title="stigmal vein" id="ABBRID0ERWBG" xlink:type="simple">STV</abbrev> long and slender, <abbrev xmlns:xlink="http://www.w3.org/1999/xlink" xlink:title="postmarginal vein" id="ABBRID0EVWBG" xlink:type="simple">PMV</abbrev> shorter than <abbrev xmlns:xlink="http://www.w3.org/1999/xlink" xlink:title="stigmal vein" id="ABBRID0EZWBG" xlink:type="simple">STV</abbrev>, radial cell setose, ratio of <abbrev xmlns:xlink="http://www.w3.org/1999/xlink" xlink:title="submarginal vein" id="ABBRID0E4WBG" xlink:type="simple">SMV</abbrev>:<abbrev xmlns:xlink="http://www.w3.org/1999/xlink" xlink:title="marginal vein" id="ABBRID0EBXBG" xlink:type="simple">MV</abbrev>:<abbrev xmlns:xlink="http://www.w3.org/1999/xlink" xlink:title="postmarginal vein" id="ABBRID0EFXBG" xlink:type="simple">PMV</abbrev>:<abbrev xmlns:xlink="http://www.w3.org/1999/xlink" xlink:title="stigmal vein" id="ABBRID0EJXBG" xlink:type="simple">STV</abbrev> ~ 5.9:10.0:1.0:1.5. Hind wing (Fig. <xref ref-type="fig" rid="F7">7K</xref>) 6.3 × as long as wide, apex pointed. Legs (Fig. <xref ref-type="fig" rid="F7">7F–H</xref>) with metatibial spur very short, not reaching the middle of basal tarsomere. Metasoma (Fig. <xref ref-type="fig" rid="F7">7I</xref>) with petiole pyriform, 0.6 × as long as length of median propodeum; gaster 1.2 × as long as length of mesosoma, nearly as long as head + mesosoma; ovipositor sheaths exserted beyond apex of gaster.</p><fig id="F7" position="float" orientation="portrait"><object-id xmlns:xlink="http://www.w3.org/1999/xlink" content-type="doi" xlink:type="simple">10.3897/zookeys.1215.130669.figure7</object-id><object-id xmlns:xlink="http://www.w3.org/1999/xlink" content-type="arpha" xlink:type="simple">3D752ADA-8E0C-5BE8-B0FE-83CB06120A96</object-id><label>Figure 7.</label><caption><p><italic><tp:taxon-name><tp:taxon-name-part taxon-name-part-type="genus" reg="Omphale">Omphale</tp:taxon-name-part><tp:taxon-name-part taxon-name-part-type="species" reg="obscura">obscura</tp:taxon-name-part></tp:taxon-name></italic>, ♀ <bold>A, B</bold> head, frontal view <bold>C</bold> antenna <bold>D, E</bold> mesosoma, dorsal view <bold>F–H</bold> fore, mid and hind leg, respectively <bold>I</bold> metasoma, dorsal view <bold>J</bold> fore wing <bold>K</bold> hind wing. Scale bars: 100 μm.</p></caption><graphic xmlns:xlink="http://www.w3.org/1999/xlink" xlink:href="zookeys-1215-209_article-130669__-g007.jpg" position="float" orientation="portrait" xlink:type="simple" id="oo_1154200.jpg"><uri content-type="original_file" xlink:type="simple">https://binary.pensoft.net/fig/1154200</uri></graphic></fig><p><bold>Male.</bold> Not collected from China, see <xref ref-type="bibr" rid="B23">Hansson and Shevtsova (2012)</xref>.</p></tp:treatment-sec><tp:treatment-sec sec-type="host" id="SECID0EHZBG"><title>Host.</title><p><italic><tp:taxon-name><tp:taxon-name-part taxon-name-part-type="genus" reg="Dasineura">Dasineura</tp:taxon-name-part><tp:taxon-name-part taxon-name-part-type="species" reg="viciae">viciae</tp:taxon-name-part></tp:taxon-name></italic> (<tp:taxon-name><tp:taxon-name-part taxon-name-part-type="order">Diptera</tp:taxon-name-part></tp:taxon-name>, <tp:taxon-name><tp:taxon-name-part taxon-name-part-type="family">Cecidomyiidae</tp:taxon-name-part></tp:taxon-name>) (<xref ref-type="bibr" rid="B6">Bouček and Askew 1968</xref>).</p></tp:treatment-sec><tp:treatment-sec sec-type="distribution" id="SECID0EG1BG"><title>Distribution.</title><p>China (Xizang Autonomous Region and Liaoning Province) (new record); Germany (<xref ref-type="bibr" rid="B10">Förster 1841</xref>); Switzerland (<xref ref-type="bibr" rid="B12">Förster 1861</xref>); Hungary (<xref ref-type="bibr" rid="B9">Erdös 1956</xref>); Austria, Sweden, United Kingdom, Yugoslavia (<xref ref-type="bibr" rid="B6">Bouček and Askew 1968</xref>); Croatia (<xref ref-type="bibr" rid="B5">Bouček 1977</xref>); Czech Republic (<xref ref-type="bibr" rid="B26">Kalina 1989</xref>); Italy (<xref ref-type="bibr" rid="B8">De Stefani 1905</xref>); Netherlands (<xref ref-type="bibr" rid="B14">Gijswijt 2003</xref>); France, Russia (<xref ref-type="bibr" rid="B23">Hansson and Shevtsova 2012</xref>); Romania (<xref ref-type="bibr" rid="B22">Hansson 2016</xref>).</p></tp:treatment-sec><tp:treatment-sec sec-type="remarks" id="SECID0EU2BG"><title>Remarks.</title><p>The specimens collected from China have distinct propodeal plicae that almost reach the anterior margin of the propodeum, whereas the European specimens have irregular plicae that only reach half the length of the propodeum (<xref ref-type="bibr" rid="B23">Hansson and Shevtsova 2012</xref>: fig. 376).</p></tp:treatment-sec><tp:treatment-sec><!--Section generated to contain objects referenced in tp:taxon-treatment.--><fig id="F1" position="float" orientation="portrait"><object-id xmlns:xlink="http://www.w3.org/1999/xlink" content-type="doi" xlink:type="simple">10.3897/zookeys.1215.130669.figure1</object-id><object-id xmlns:xlink="http://www.w3.org/1999/xlink" content-type="arpha" xlink:type="simple">1FCFEBDC-AFFA-5C46-8DEE-410399FAED14</object-id><label>Figure 1.</label><caption><p><italic><tp:taxon-name><tp:taxon-name-part taxon-name-part-type="genus" reg="Omphale">Omphale</tp:taxon-name-part></tp:taxon-name></italic> spp., habitus <bold>A</bold><italic><tp:taxon-name><tp:taxon-name-part taxon-name-part-type="genus" reg="Omphale">O.</tp:taxon-name-part><tp:taxon-name-part taxon-name-part-type="species" reg="brevibuccata">brevibuccata</tp:taxon-name-part></tp:taxon-name></italic>, ♀, lateral <bold>B</bold><italic><tp:taxon-name><tp:taxon-name-part taxon-name-part-type="genus" reg="Omphale">O.</tp:taxon-name-part><tp:taxon-name-part taxon-name-part-type="species" reg="connectens">connectens</tp:taxon-name-part></tp:taxon-name></italic>, ♀, lateral <bold>C</bold><italic><tp:taxon-name><tp:taxon-name-part taxon-name-part-type="genus" reg="Omphale">O.</tp:taxon-name-part><tp:taxon-name-part taxon-name-part-type="species" reg="longigena">longigena</tp:taxon-name-part></tp:taxon-name></italic> sp. nov., holotype, ♀, lateral <bold>D</bold><italic><tp:taxon-name><tp:taxon-name-part taxon-name-part-type="genus" reg="Omphale">O.</tp:taxon-name-part><tp:taxon-name-part taxon-name-part-type="species" reg="longitarsus">longitarsus</tp:taxon-name-part></tp:taxon-name></italic> sp. nov., holotype, ♀, lateral <bold>E</bold><italic><tp:taxon-name><tp:taxon-name-part taxon-name-part-type="genus" reg="Omphale">O.</tp:taxon-name-part><tp:taxon-name-part taxon-name-part-type="species" reg="melina">melina</tp:taxon-name-part></tp:taxon-name></italic>, ♀, dorsal <bold>F</bold><italic><tp:taxon-name><tp:taxon-name-part taxon-name-part-type="genus" reg="Omphale">O.</tp:taxon-name-part><tp:taxon-name-part taxon-name-part-type="species" reg="melina">melina</tp:taxon-name-part></tp:taxon-name></italic>, ♂, dorsal <bold>G</bold><italic><tp:taxon-name><tp:taxon-name-part taxon-name-part-type="genus" reg="Omphale">O.</tp:taxon-name-part><tp:taxon-name-part taxon-name-part-type="species" reg="rectisulcus">rectisulcus</tp:taxon-name-part></tp:taxon-name></italic> sp. nov., holotype, ♀, dorsal <bold>H</bold><italic><tp:taxon-name><tp:taxon-name-part taxon-name-part-type="genus" reg="Omphale">O.</tp:taxon-name-part><tp:taxon-name-part taxon-name-part-type="species" reg="obscura">obscura</tp:taxon-name-part></tp:taxon-name></italic>, ♀, lateral <bold>I</bold><italic><tp:taxon-name><tp:taxon-name-part taxon-name-part-type="genus" reg="Omphale">O.</tp:taxon-name-part><tp:taxon-name-part taxon-name-part-type="species" reg="sulciscuta">sulciscuta</tp:taxon-name-part></tp:taxon-name></italic>, ♀, lateral. Scale bars: 500 μm.</p></caption><graphic xmlns:xlink="http://www.w3.org/1999/xlink" xlink:href="zookeys-1215-209_article-130669__-g001.jpg" position="float" orientation="portrait" xlink:type="simple" id="oo_1154194.jpg"><uri content-type="original_file" xlink:type="simple">https://binary.pensoft.net/fig/1154194</uri></graphic></fig></tp:treatment-sec><ref-list><ref id="B30"><mixed-citation xmlns:xlink="http://www.w3.org/1999/xlink" xlink:type="simple"><person-group><name name-style="western"><surname>Schmiedeknecht</surname><given-names>O</given-names></name></person-group> (<year>1909</year>) <article-title><tp:taxon-name><tp:taxon-name-part taxon-name-part-type="order">Hymenoptera</tp:taxon-name-part></tp:taxon-name> Fam. <tp:taxon-name><tp:taxon-name-part taxon-name-part-type="family">Chalcididae</tp:taxon-name-part></tp:taxon-name>.</article-title><source>Genera Insectorum</source><volume>97</volume>: <fpage>1</fpage>–<lpage>550</lpage>.</mixed-citation></ref><ref id="B23"><mixed-citation xmlns:xlink="http://www.w3.org/1999/xlink" xlink:type="simple"><person-group><name name-style="western"><surname>Hansson</surname><given-names>C</given-names></name><name name-style="western"><surname>Shevtsova</surname><given-names>E</given-names></name></person-group> (<year>2012</year>) Revision of the European species of <italic><tp:taxon-name><tp:taxon-name-part taxon-name-part-type="genus">Omphale</tp:taxon-name-part></tp:taxon-name></italic> Haliday (<tp:taxon-name><tp:taxon-name-part taxon-name-part-type="order">Hymenoptera</tp:taxon-name-part></tp:taxon-name>, <tp:taxon-name><tp:taxon-name-part taxon-name-part-type="superfamily">Chalcidoidea</tp:taxon-name-part></tp:taxon-name>, <tp:taxon-name><tp:taxon-name-part taxon-name-part-type="family">Eulophidae</tp:taxon-name-part></tp:taxon-name>). ZooKeys 232(Special Issue): 1–157. <ext-link xlink:href="10.3897/zookeys.232.3625" ext-link-type="doi" xlink:type="simple">https://doi.org/10.3897/zookeys.232.3625</ext-link></mixed-citation></ref><ref id="B6"><mixed-citation xmlns:xlink="http://www.w3.org/1999/xlink" xlink:type="simple"><person-group><name name-style="western"><surname>Bouček</surname><given-names>Z</given-names></name><name name-style="western"><surname>Askew</surname><given-names>RR</given-names></name></person-group> (<year>1968</year>) <source>Hym. <tp:taxon-name><tp:taxon-name-part taxon-name-part-type="superfamily">Chalcidoidea</tp:taxon-name-part></tp:taxon-name>. Palearctic <tp:taxon-name><tp:taxon-name-part taxon-name-part-type="family">Eulophidae</tp:taxon-name-part></tp:taxon-name> (excl. <tp:taxon-name><tp:taxon-name-part taxon-name-part-type="subfamily">Tetrastichinae</tp:taxon-name-part></tp:taxon-name>). Index of Entomophagous Insects 3.</source><publisher-name>Le François</publisher-name>, <publisher-loc>Paris</publisher-loc>, <size units="page">260 pp</size>.</mixed-citation></ref><ref id="B10"><mixed-citation xmlns:xlink="http://www.w3.org/1999/xlink" xlink:type="simple"><person-group><name name-style="western"><surname>Förster</surname><given-names>A</given-names></name></person-group> (<year>1841</year>) Beiträge zur Monographie der Pteromalinen Nees. Aachen, 46 pp. <ext-link xlink:href="10.5962/bhl.title.66014" ext-link-type="doi" xlink:type="simple">https://doi.org/10.5962/bhl.title.66014</ext-link></mixed-citation></ref><ref id="B12"><mixed-citation xmlns:xlink="http://www.w3.org/1999/xlink" xlink:type="simple"><person-group><name name-style="western"><surname>Förster</surname><given-names>A</given-names></name></person-group> (<year>1861</year>) Ein Tag in den Hoch-Alpen. Programm der Realschule zu Aachen 1860/61, 43 pp.</mixed-citation></ref><ref id="B9"><mixed-citation xmlns:xlink="http://www.w3.org/1999/xlink" xlink:type="simple"><person-group><name name-style="western"><surname>Erdös</surname><given-names>J</given-names></name></person-group> (<year>1956</year>) <article-title>Additamente ad cognitionem faunae Chalcidoidarum in Hungaria et regionibus finitimis VI 19 <tp:taxon-name><tp:taxon-name-part taxon-name-part-type="family">Eulophidae</tp:taxon-name-part></tp:taxon-name>. Folia Entomologica Hungarica (s.n.</article-title><source>)</source><volume>9</volume>: <fpage>1</fpage>–<lpage>64</lpage>.</mixed-citation></ref><ref id="B5"><mixed-citation xmlns:xlink="http://www.w3.org/1999/xlink" xlink:type="simple"><person-group><name name-style="western"><surname>Bouček</surname><given-names>Z</given-names></name></person-group> (<year>1977</year>) A faunistic review of the Yugoslavian <tp:taxon-name><tp:taxon-name-part taxon-name-part-type="superfamily">Chalcidoidea</tp:taxon-name-part></tp:taxon-name> (Parasitic <tp:taxon-name><tp:taxon-name-part taxon-name-part-type="order">Hymenoptera</tp:taxon-name-part></tp:taxon-name>). Acta Entomologica Jugoslavica 13(Supplement): 1–145.</mixed-citation></ref><ref id="B26"><mixed-citation xmlns:xlink="http://www.w3.org/1999/xlink" xlink:type="simple"><person-group><name name-style="western"><surname>Kalina</surname><given-names>V</given-names></name></person-group> (<year>1989</year>) <article-title>Checklist of Czechoslovak Insects III (<tp:taxon-name><tp:taxon-name-part taxon-name-part-type="order">Hymenoptera</tp:taxon-name-part></tp:taxon-name>). <tp:taxon-name><tp:taxon-name-part taxon-name-part-type="superfamily">Chalcidoidea</tp:taxon-name-part></tp:taxon-name>.</article-title><source>Acta Faunistica Entomologica Musei Nationalis Pragae</source><volume>19</volume>: <fpage>1</fpage>–<lpage>194</lpage>.</mixed-citation></ref><ref id="B8"><mixed-citation xmlns:xlink="http://www.w3.org/1999/xlink" xlink:type="simple"><person-group><name name-style="western"><surname>De Stefani</surname><given-names>T</given-names></name></person-group> (<year>1905</year>) Contributo all’entomofauna del cecidii. Marcellia 3: 36–40, 113–114.</mixed-citation></ref><ref id="B14"><mixed-citation xmlns:xlink="http://www.w3.org/1999/xlink" xlink:type="simple"><person-group><name name-style="western"><surname>Gijswijt</surname><given-names>MJ</given-names></name></person-group> (<year>2003</year>) <article-title>Naamlijst van de Nederlandse bronswespen (<tp:taxon-name><tp:taxon-name-part taxon-name-part-type="order">Hymenoptera</tp:taxon-name-part></tp:taxon-name>: <tp:taxon-name><tp:taxon-name-part taxon-name-part-type="superfamily">Chalcidoidea</tp:taxon-name-part></tp:taxon-name>).</article-title><source>Nederlandse Faunistische Mededelingen</source><volume>18</volume>: <fpage>17</fpage>–<lpage>79</lpage>.</mixed-citation></ref><ref id="B22"><mixed-citation xmlns:xlink="http://www.w3.org/1999/xlink" xlink:type="simple"><person-group><name name-style="western"><surname>Hansson</surname><given-names>C</given-names></name></person-group> (<year>2016</year>) <article-title>New records of <tp:taxon-name><tp:taxon-name-part taxon-name-part-type="family">Eulophidae</tp:taxon-name-part></tp:taxon-name> (<tp:taxon-name><tp:taxon-name-part taxon-name-part-type="order">Hymenoptera</tp:taxon-name-part></tp:taxon-name>: <tp:taxon-name><tp:taxon-name-part taxon-name-part-type="superfamily">Chalcidoidea</tp:taxon-name-part></tp:taxon-name>) from Romania, including two new species.</article-title><source>Travaux du Muséum d’Histoire Naturelle ‘Grigore Antipa’, Bucuresti</source><volume>59</volume>(<issue>1</issue>): <fpage>53</fpage>–<lpage>72</lpage>. <ext-link xlink:href="10.1515/travmu-2016-0017" ext-link-type="doi" xlink:type="simple">https://doi.org/10.1515/travmu-2016-0017</ext-link></mixed-citation></ref></ref-list></tp:taxon-treatment>
