# Supplementary material for: ﻿Four new species and four newly recorded species of Omphale Haliday (Hymenoptera, Eulophidae) from China, with a key to Chinese species
Source: Zookeys. 2024 Oct 15;1215:209–34. doi: 10.3897/zookeys.1215.130669 (PMC11496838; doi:10.3897/zookeys.1215.130669)
Supplement: XML Treatment for Omphale rectisulcus [file zookeys.1215.130669-treatment7.xml]

<!DOCTYPE tp:taxon-treatment
  PUBLIC "-//TaxonX//DTD Taxonomic Treatment Publishing DTD v0 20100105//EN" "tax-treatment-NSO.dtd">
<tp:taxon-treatment xmlns:tp="http://www.plazi.org/taxpub"><tp:treatment-meta><kwd-group><label>Taxon classification</label><kwd>
                <named-content content-type="kingdom">Animalia</named-content>
              </kwd><kwd>
                <named-content content-type="order">Hymenoptera</named-content>
              </kwd><kwd>
                <named-content content-type="family">Eulophidae</named-content>
              </kwd></kwd-group><mixed-citation publication-type="journal"><person-group><name><surname>Li</surname><given-names>Ming-Rui</given-names></name><name><surname>Wang</surname><given-names>Jia-Sheng</given-names></name><name><surname>Jing</surname><given-names>Ze-Ji</given-names></name><name><surname>Meng</surname><given-names>Qing-Fan</given-names></name><name><surname>Zhao</surname><given-names>Hong-Rui</given-names></name><name><surname>Li</surname><given-names>Xing-Peng</given-names></name><name><surname>Liu</surname><given-names>Sheng-Dong</given-names></name><name><surname>Li</surname><given-names>Cheng-De</given-names></name></person-group><article-title>﻿Four new species and four newly recorded species of <italic><tp:taxon-name><tp:taxon-name-part taxon-name-part-type="genus" reg="Omphale">Omphale</tp:taxon-name-part></tp:taxon-name></italic> Haliday (<tp:taxon-name><tp:taxon-name-part taxon-name-part-type="order">Hymenoptera</tp:taxon-name-part></tp:taxon-name>, <tp:taxon-name><tp:taxon-name-part taxon-name-part-type="family">Eulophidae</tp:taxon-name-part></tp:taxon-name>) from China, with a key to Chinese species</article-title><source>Zookeys</source><day>15</day><month>10</month><year>2024</year><volume>1215</volume><fpage>209</fpage><lpage>234</lpage><pub-id pub-id-type="doi">10.3897/zookeys.1215.130669</pub-id></mixed-citation></tp:treatment-meta><tp:nomenclature><label>﻿</label><tp:taxon-name>
              <object-id xmlns:xlink="http://www.w3.org/1999/xlink" content-type="arpha" xlink:type="simple">8A836BF6-A3A7-537A-8137-BD94CF5951F2</object-id>
              <tp:taxon-name-part taxon-name-part-type="genus" reg="Omphale">Omphale</tp:taxon-name-part>
              <tp:taxon-name-part taxon-name-part-type="species" reg="rectisulcus">rectisulcus</tp:taxon-name-part>
              <object-id xmlns:xlink="http://www.w3.org/1999/xlink" content-type="zoobank" xlink:type="simple">https://zoobank.org/4DC8D2ED-A242-4974-8A63-3FFF470CDC8F</object-id>
            </tp:taxon-name><tp:taxon-authority>Li &amp; Li</tp:taxon-authority><tp:taxon-status xmlns:xlink="http://www.w3.org/1999/xlink" xlink:type="simple">sp. nov.</tp:taxon-status><xref ref-type="fig" rid="F1">Figs 1G</xref><xref ref-type="fig" rid="F8">, 8A–K</xref></tp:nomenclature><tp:treatment-sec sec-type="type material" id="SECID0EQ4BG"><title>Type material.</title><p><bold><italic>Holotype</italic></bold>: • ♀ [<abbrev xmlns:xlink="http://www.w3.org/1999/xlink" xlink:title="Northeast Forestry University" id="ABBRID0E24BG" xlink:type="simple">NEFU</abbrev>; on card], China, Jiangxi Province, Shangrao City, Yanshan County, Yejiachang Village, 7.VII.2013, leg. Chao Zhang, by sweep netting. <bold><italic>Paratypes</italic></bold>: • 1♀ [<abbrev xmlns:xlink="http://www.w3.org/1999/xlink" xlink:title="Northeast Forestry University" id="ABBRID0EC5BG" xlink:type="simple">NEFU</abbrev>; on slide], China, Sichuan Province, Guangyuan City, Qingchuan County, 20.VIII.2015, leg. Ye Chen and Chao Zhang, by sweep netting.</p></tp:treatment-sec><tp:treatment-sec sec-type="diagnosis" id="SECID0EG5BG"><title>Diagnosis.</title><p><bold>Female.</bold> Frontal sulcus straight, reaching eye margin, distance from frontal sulcus to median ocellus is as long as distance to toruli; antennal scrobes slightly wide and deep, as grooves rather than sulcus, meeting below frontal sulcus and connected to frontal sulcus by a short longitudinal suture; clypeus with both upper and lower margins arcuate, nearly oval-shaped, 2.0 × as wide as high; notauli step-shaped, indicated by smooth depressions; propodeum with a narrow groove along anterior margin, without median carina.</p></tp:treatment-sec><tp:treatment-sec sec-type="description" id="SECID0EO5BG"><title>Description.</title><p><bold>Female.</bold> Body length 1.5–1.6 mm. Face and vertex dark brown with weak golden-green and bronze reflections; eyes dull red; clypeus with same color as surrounding parts of face; mandibles yellowish white with apex brown; mesosoma brown with golden-blue and golden-green reflections; metasoma brown to dark brown except yellow petiole; antenna with scape yellowish white, pedicel and flagellum brown; all legs yellowish white except fore coxae and fore tarsi, which are brown or yellowish brown; fore wings hyaline.</p><p><bold><italic>Head</italic></bold> (Fig. <xref ref-type="fig" rid="F8">8A, B</xref>) in frontal view 1.2 × as wide as high; face and vertex smooth, only parts around antennal toruli with very weak reticulation and genae with weak transverse sculpture; occipital margin with a sharp edge; <abbrev xmlns:xlink="http://www.w3.org/1999/xlink" xlink:title="minimum distance between posterior ocelli" id="ABBRID0EB6BG" xlink:type="simple">POL</abbrev>:<abbrev xmlns:xlink="http://www.w3.org/1999/xlink" xlink:title="minimum distance between a posterior ocellus and corresponding eye margin" id="ABBRID0EF6BG" xlink:type="simple">OOL</abbrev> ~ 1.3:1.0; frontal sulcus straight, reaching eye margin, distance from frontal sulcus to median ocellus as long as distance to antennal toruli; antennal scrobes slightly wide and deep, meeting below frontal sulcus and connected to frontal sulcus by a short longitudinal suture; frontal cross-ridge slightly W-shaped and not reaching eye margin; clypeus with both upper and lower margins arcuate, nearly oval-shaped, 2.0 × as wide as high; mandible with two large teeth at apex and five smaller teeth at base; gena curved and slightly convex; <abbrev xmlns:xlink="http://www.w3.org/1999/xlink" xlink:title="height of eye" id="ABBRID0EJ6BG" xlink:type="simple">HE</abbrev>:<abbrev xmlns:xlink="http://www.w3.org/1999/xlink" xlink:title="malar space" id="ABBRID0EN6BG" xlink:type="simple">MS</abbrev>:<abbrev xmlns:xlink="http://www.w3.org/1999/xlink" xlink:title="width of mouth opening" id="ABBRID0ER6BG" xlink:type="simple">WM</abbrev> ~ 5.7:1.0:4.7. Antenna (Fig. <xref ref-type="fig" rid="F8">8C</xref>) with all five flagellomeres separated from each other; scape 4.7 × as long as wide; pedicel 1.8 × as long as wide, and 0.75 × as long as <abbrev xmlns:xlink="http://www.w3.org/1999/xlink" xlink:title="flagellomeres 1–5" id="ABBRID0EZ6BG" xlink:type="simple">F1</abbrev>; flagellomeres with <abbrev xmlns:xlink="http://www.w3.org/1999/xlink" xlink:title="flagellomeres 1–5" id="ABBRID0E46BG" xlink:type="simple">F1</abbrev>, F2 and F3 almost equal in length, width of basal part of <abbrev xmlns:xlink="http://www.w3.org/1999/xlink" xlink:title="flagellomeres 1–5" id="ABBRID0ECAAI" xlink:type="simple">F1</abbrev> equal to width of F2, but widest part of <abbrev xmlns:xlink="http://www.w3.org/1999/xlink" xlink:title="flagellomeres 1–5" id="ABBRID0EGAAI" xlink:type="simple">F1</abbrev> 1.5 × as wide as F2.</p><fig id="F8" position="float" orientation="portrait"><object-id xmlns:xlink="http://www.w3.org/1999/xlink" content-type="doi" xlink:type="simple">10.3897/zookeys.1215.130669.figure8</object-id><object-id xmlns:xlink="http://www.w3.org/1999/xlink" content-type="arpha" xlink:type="simple">1EB0ACB1-151F-57F7-87A9-ADAA7907DA48</object-id><label>Figure 8.</label><caption><p><italic><tp:taxon-name><tp:taxon-name-part taxon-name-part-type="genus" reg="Omphale">Omphale</tp:taxon-name-part><tp:taxon-name-part taxon-name-part-type="species" reg="rectisulcus">rectisulcus</tp:taxon-name-part></tp:taxon-name></italic> sp. nov., paratype, ♀ <bold>A, B</bold> head, frontal view <bold>C</bold> antenna <bold>D, E</bold> mesosoma, dorsal view <bold>F–H</bold> fore, mid and hind leg, respectively <bold>I</bold> metasoma, dorsal view <bold>J</bold> fore wing <bold>K</bold> hind wing. Scale bars: 100 μm.</p></caption><graphic xmlns:xlink="http://www.w3.org/1999/xlink" xlink:href="zookeys-1215-209_article-130669__-g008.jpg" position="float" orientation="portrait" xlink:type="simple" id="oo_1154201.jpg"><uri content-type="original_file" xlink:type="simple">https://binary.pensoft.net/fig/1154201</uri></graphic></fig><p><bold><italic>Mesosoma</italic></bold> (Fig. <xref ref-type="fig" rid="F8">8D, E</xref>) 1.5 × as long as wide; pronotum reduced and not visible in dorsal view; mesoscutum with shallow polygonal reticulation, meshes of reticulation barely elongate or transverse; notauli step-shaped, indicated by smooth depressions; median part of mesoscutum with two pairs of setae, and posterior margin slightly emarginate; mesoscutellum 1.2 × as long as wide, with same reticulation as mesoscutum, anterior 1/4–1/3 with a weak median groove, anterior corners impressed, single pair of setae located in the lower middle of scutellum; axillae with weak reticulation; metascutellum smooth, 0.4 × as long as wide, and 0.5–0.6 × as long as length of median propodeum, with two foveae anterolaterally; lateral panels of metanotum smooth; propodeum smooth with a narrow groove along anterior margin, without median carina. Fore wing (Fig. <xref ref-type="fig" rid="F8">8J</xref>) 2.3 × as long as wide, speculum closed; with seven admarginal setae arising from both <abbrev xmlns:xlink="http://www.w3.org/1999/xlink" xlink:title="marginal vein" id="ABBRID0E6BAI" xlink:type="simple">MV</abbrev> and from membrane just below <abbrev xmlns:xlink="http://www.w3.org/1999/xlink" xlink:title="marginal vein" id="ABBRID0EDCAI" xlink:type="simple">MV</abbrev>; <abbrev xmlns:xlink="http://www.w3.org/1999/xlink" xlink:title="postmarginal vein" id="ABBRID0EHCAI" xlink:type="simple">PMV</abbrev> distinctly longer than <abbrev xmlns:xlink="http://www.w3.org/1999/xlink" xlink:title="stigmal vein" id="ABBRID0ELCAI" xlink:type="simple">STV</abbrev>, radial cell bare; ratio of <abbrev xmlns:xlink="http://www.w3.org/1999/xlink" xlink:title="submarginal vein" id="ABBRID0EPCAI" xlink:type="simple">SMV</abbrev>:<abbrev xmlns:xlink="http://www.w3.org/1999/xlink" xlink:title="marginal vein" id="ABBRID0ETCAI" xlink:type="simple">MV</abbrev>:<abbrev xmlns:xlink="http://www.w3.org/1999/xlink" xlink:title="postmarginal vein" id="ABBRID0EXCAI" xlink:type="simple">PMV</abbrev>:<abbrev xmlns:xlink="http://www.w3.org/1999/xlink" xlink:title="stigmal vein" id="ABBRID0E2CAI" xlink:type="simple">STV</abbrev> ~ 4.2:7.5:2.1:1.0. Hind wing (Fig. <xref ref-type="fig" rid="F8">8K</xref>) 4.8 × as long as wide, apex rounded. Legs (Fig. <xref ref-type="fig" rid="F8">8F–H</xref>) with metatibial spur nearly reaching apex of basal tarsomere.</p><p><bold><italic>Metasoma</italic></bold> (Fig. <xref ref-type="fig" rid="F8">8I</xref>) with petiole short and wide; gaster 1.9 × as long as length of mesosoma, and longer than head + mesosoma (1.2:1.0); ovipositor sheaths exserted beyond apex of gaster.</p><p><bold>Male.</bold> Unknown.</p></tp:treatment-sec><tp:treatment-sec sec-type="host" id="SECID0EWDAI"><title>Host.</title><p>Unknown.</p></tp:treatment-sec><tp:treatment-sec sec-type="etymology" id="SECID0E2DAI"><title>Etymology.</title><p>The specific name refers to the straight frontal sulcus (<italic>recti</italic>- is Latin for straight).</p></tp:treatment-sec><tp:treatment-sec sec-type="distribution" id="SECID0EDEAI"><title>Distribution.</title><p>China (Sichuan and Jiangxi Provinces).</p></tp:treatment-sec><tp:treatment-sec sec-type="remarks" id="SECID0EIEAI"><title>Remarks.</title><p><italic><tp:taxon-name><tp:taxon-name-part taxon-name-part-type="genus" reg="Omphale">Omphale</tp:taxon-name-part><tp:taxon-name-part taxon-name-part-type="species" reg="rectisulcus">rectisulcus</tp:taxon-name-part></tp:taxon-name></italic> sp. nov. should belong to the <italic>huggerti</italic> group, and is closest to <italic><tp:taxon-name><tp:taxon-name-part taxon-name-part-type="genus" reg="Omphale">O.</tp:taxon-name-part><tp:taxon-name-part taxon-name-part-type="species" reg="aperta">aperta</tp:taxon-name-part></tp:taxon-name></italic> Hansson, 2004. The two species share the following characteristics: frontal sulcus straight or nearly straight; antennal scrobes meeting below frontal sulcus and connected to frontal sulcus by a short longitudinal suture; metascutellum flat, with two foveae anterolaterally; petiole short and wide. <italic><tp:taxon-name><tp:taxon-name-part taxon-name-part-type="genus" reg="Omphale">Omphale</tp:taxon-name-part><tp:taxon-name-part taxon-name-part-type="species" reg="rectisulcus">rectisulcus</tp:taxon-name-part></tp:taxon-name></italic> sp. nov. differs from <italic><tp:taxon-name><tp:taxon-name-part taxon-name-part-type="genus" reg="Omphale">O.</tp:taxon-name-part><tp:taxon-name-part taxon-name-part-type="species" reg="aperta">aperta</tp:taxon-name-part></tp:taxon-name></italic> in having the clypeus nearly oval-shaped (vs nearly semicircular in <italic><tp:taxon-name><tp:taxon-name-part taxon-name-part-type="genus" reg="Omphale">O.</tp:taxon-name-part><tp:taxon-name-part taxon-name-part-type="species" reg="aperta">aperta</tp:taxon-name-part></tp:taxon-name></italic>); fore wing with seven admarginal setae arising from <abbrev xmlns:xlink="http://www.w3.org/1999/xlink" xlink:title="marginal vein" id="ABBRID0EHGAI" xlink:type="simple">MV</abbrev> and membrane just below <abbrev xmlns:xlink="http://www.w3.org/1999/xlink" xlink:title="marginal vein" id="ABBRID0ELGAI" xlink:type="simple">MV</abbrev> (vs six in <italic><tp:taxon-name><tp:taxon-name-part taxon-name-part-type="genus" reg="Omphale">O.</tp:taxon-name-part><tp:taxon-name-part taxon-name-part-type="species" reg="aperta">aperta</tp:taxon-name-part></tp:taxon-name></italic>), speculum closed (vs open below in <italic><tp:taxon-name><tp:taxon-name-part taxon-name-part-type="genus" reg="Omphale">O.</tp:taxon-name-part><tp:taxon-name-part taxon-name-part-type="species" reg="aperta">aperta</tp:taxon-name-part></tp:taxon-name></italic>), <abbrev xmlns:xlink="http://www.w3.org/1999/xlink" xlink:title="postmarginal vein" id="ABBRID0EFHAI" xlink:type="simple">PMV</abbrev> distinctly longer than <abbrev xmlns:xlink="http://www.w3.org/1999/xlink" xlink:title="stigmal vein" id="ABBRID0EJHAI" xlink:type="simple">STV</abbrev> (vs shorter than in <italic><tp:taxon-name><tp:taxon-name-part taxon-name-part-type="genus" reg="Omphale">O.</tp:taxon-name-part><tp:taxon-name-part taxon-name-part-type="species" reg="aperta">aperta</tp:taxon-name-part></tp:taxon-name></italic>); propodeum without median carina (vs with median carina in <italic><tp:taxon-name><tp:taxon-name-part taxon-name-part-type="genus" reg="Omphale">O.</tp:taxon-name-part><tp:taxon-name-part taxon-name-part-type="species" reg="aperta">aperta</tp:taxon-name-part></tp:taxon-name></italic>).</p></tp:treatment-sec><tp:treatment-sec><!--Section generated to contain objects referenced in tp:taxon-treatment.--><fig id="F1" position="float" orientation="portrait"><object-id xmlns:xlink="http://www.w3.org/1999/xlink" content-type="doi" xlink:type="simple">10.3897/zookeys.1215.130669.figure1</object-id><object-id xmlns:xlink="http://www.w3.org/1999/xlink" content-type="arpha" xlink:type="simple">1FCFEBDC-AFFA-5C46-8DEE-410399FAED14</object-id><label>Figure 1.</label><caption><p><italic><tp:taxon-name><tp:taxon-name-part taxon-name-part-type="genus" reg="Omphale">Omphale</tp:taxon-name-part></tp:taxon-name></italic> spp., habitus <bold>A</bold><italic><tp:taxon-name><tp:taxon-name-part taxon-name-part-type="genus" reg="Omphale">O.</tp:taxon-name-part><tp:taxon-name-part taxon-name-part-type="species" reg="brevibuccata">brevibuccata</tp:taxon-name-part></tp:taxon-name></italic>, ♀, lateral <bold>B</bold><italic><tp:taxon-name><tp:taxon-name-part taxon-name-part-type="genus" reg="Omphale">O.</tp:taxon-name-part><tp:taxon-name-part taxon-name-part-type="species" reg="connectens">connectens</tp:taxon-name-part></tp:taxon-name></italic>, ♀, lateral <bold>C</bold><italic><tp:taxon-name><tp:taxon-name-part taxon-name-part-type="genus" reg="Omphale">O.</tp:taxon-name-part><tp:taxon-name-part taxon-name-part-type="species" reg="longigena">longigena</tp:taxon-name-part></tp:taxon-name></italic> sp. nov., holotype, ♀, lateral <bold>D</bold><italic><tp:taxon-name><tp:taxon-name-part taxon-name-part-type="genus" reg="Omphale">O.</tp:taxon-name-part><tp:taxon-name-part taxon-name-part-type="species" reg="longitarsus">longitarsus</tp:taxon-name-part></tp:taxon-name></italic> sp. nov., holotype, ♀, lateral <bold>E</bold><italic><tp:taxon-name><tp:taxon-name-part taxon-name-part-type="genus" reg="Omphale">O.</tp:taxon-name-part><tp:taxon-name-part taxon-name-part-type="species" reg="melina">melina</tp:taxon-name-part></tp:taxon-name></italic>, ♀, dorsal <bold>F</bold><italic><tp:taxon-name><tp:taxon-name-part taxon-name-part-type="genus" reg="Omphale">O.</tp:taxon-name-part><tp:taxon-name-part taxon-name-part-type="species" reg="melina">melina</tp:taxon-name-part></tp:taxon-name></italic>, ♂, dorsal <bold>G</bold><italic><tp:taxon-name><tp:taxon-name-part taxon-name-part-type="genus" reg="Omphale">O.</tp:taxon-name-part><tp:taxon-name-part taxon-name-part-type="species" reg="rectisulcus">rectisulcus</tp:taxon-name-part></tp:taxon-name></italic> sp. nov., holotype, ♀, dorsal <bold>H</bold><italic><tp:taxon-name><tp:taxon-name-part taxon-name-part-type="genus" reg="Omphale">O.</tp:taxon-name-part><tp:taxon-name-part taxon-name-part-type="species" reg="obscura">obscura</tp:taxon-name-part></tp:taxon-name></italic>, ♀, lateral <bold>I</bold><italic><tp:taxon-name><tp:taxon-name-part taxon-name-part-type="genus" reg="Omphale">O.</tp:taxon-name-part><tp:taxon-name-part taxon-name-part-type="species" reg="sulciscuta">sulciscuta</tp:taxon-name-part></tp:taxon-name></italic>, ♀, lateral. Scale bars: 500 μm.</p></caption><graphic xmlns:xlink="http://www.w3.org/1999/xlink" xlink:href="zookeys-1215-209_article-130669__-g001.jpg" position="float" orientation="portrait" xlink:type="simple" id="oo_1154194.jpg"><uri content-type="original_file" xlink:type="simple">https://binary.pensoft.net/fig/1154194</uri></graphic></fig></tp:treatment-sec></tp:taxon-treatment>
