# Supplementary material for: ﻿Four new species and four newly recorded species of Omphale Haliday (Hymenoptera, Eulophidae) from China, with a key to Chinese species
Source: Zookeys. 2024 Oct 15;1215:209–34. doi: 10.3897/zookeys.1215.130669 (PMC11496838; doi:10.3897/zookeys.1215.130669)
Supplement: XML Treatment for Omphale sulciscuta [file zookeys.1215.130669-treatment8.xml]

<!DOCTYPE tp:taxon-treatment
  PUBLIC "-//TaxonX//DTD Taxonomic Treatment Publishing DTD v0 20100105//EN" "tax-treatment-NSO.dtd">
<tp:taxon-treatment xmlns:tp="http://www.plazi.org/taxpub"><tp:treatment-meta><kwd-group><label>Taxon classification</label><kwd>
                <named-content content-type="kingdom">Animalia</named-content>
              </kwd><kwd>
                <named-content content-type="order">Hymenoptera</named-content>
              </kwd><kwd>
                <named-content content-type="family">Eulophidae</named-content>
              </kwd></kwd-group><mixed-citation publication-type="journal"><person-group><name><surname>Li</surname><given-names>Ming-Rui</given-names></name><name><surname>Wang</surname><given-names>Jia-Sheng</given-names></name><name><surname>Jing</surname><given-names>Ze-Ji</given-names></name><name><surname>Meng</surname><given-names>Qing-Fan</given-names></name><name><surname>Zhao</surname><given-names>Hong-Rui</given-names></name><name><surname>Li</surname><given-names>Xing-Peng</given-names></name><name><surname>Liu</surname><given-names>Sheng-Dong</given-names></name><name><surname>Li</surname><given-names>Cheng-De</given-names></name></person-group><article-title>﻿Four new species and four newly recorded species of <italic><tp:taxon-name><tp:taxon-name-part taxon-name-part-type="genus" reg="Omphale">Omphale</tp:taxon-name-part></tp:taxon-name></italic> Haliday (<tp:taxon-name><tp:taxon-name-part taxon-name-part-type="order">Hymenoptera</tp:taxon-name-part></tp:taxon-name>, <tp:taxon-name><tp:taxon-name-part taxon-name-part-type="family">Eulophidae</tp:taxon-name-part></tp:taxon-name>) from China, with a key to Chinese species</article-title><source>Zookeys</source><day>15</day><month>10</month><year>2024</year><volume>1215</volume><fpage>209</fpage><lpage>234</lpage><pub-id pub-id-type="doi">10.3897/zookeys.1215.130669</pub-id></mixed-citation></tp:treatment-meta><tp:nomenclature><label>﻿</label><tp:taxon-name>
              <object-id xmlns:xlink="http://www.w3.org/1999/xlink" content-type="arpha" xlink:type="simple">25DF9901-12F7-539F-9DFA-80285BA8D609</object-id>
              <tp:taxon-name-part taxon-name-part-type="genus" reg="Omphale">Omphale</tp:taxon-name-part>
              <tp:taxon-name-part taxon-name-part-type="species" reg="sulciscuta">sulciscuta</tp:taxon-name-part>
            </tp:taxon-name><tp:taxon-authority>(Thomson, 1878)</tp:taxon-authority><xref ref-type="fig" rid="F1">Figs 1I</xref><xref ref-type="fig" rid="F9">, 9A–K</xref><tp:nomenclature-citation-list><tp:nomenclature-citation><tp:taxon-name><tp:taxon-name-part taxon-name-part-type="genus" reg="Derostenus">Derostenus</tp:taxon-name-part> (<tp:taxon-name-part taxon-name-part-type="subgenus" reg="Holcopelte">Holcopelte</tp:taxon-name-part>) <tp:taxon-name-part taxon-name-part-type="species" reg="sulciscuta">sulciscuta</tp:taxon-name-part></tp:taxon-name><comment>Thomson, 1878: 272, holotype ♀, Sweden, <named-content xmlns:xlink="http://www.w3.org/1999/xlink" content-type="dwc:institutional_code" xlink:title="Zoological Museum, Lund University" xlink:href="http://grbio.org/institution/lund-university" xlink:type="simple">LUZN</named-content>, not examined.</comment></tp:nomenclature-citation><tp:nomenclature-citation><tp:taxon-name>
                  <tp:taxon-name-part taxon-name-part-type="genus" reg="Horismenus">Horismenus</tp:taxon-name-part>
                  <tp:taxon-name-part taxon-name-part-type="species" reg="sulciscuta">sulciscuta</tp:taxon-name-part>
                </tp:taxon-name><comment>(Thomson, 1878): <xref ref-type="bibr" rid="B30">Schmiedeknecht (1909)</xref>: 433.</comment></tp:nomenclature-citation><tp:nomenclature-citation><tp:taxon-name>
                  <tp:taxon-name-part taxon-name-part-type="genus" reg="Holcopelte">Holcopelte</tp:taxon-name-part>
                  <tp:taxon-name-part taxon-name-part-type="species" reg="sulciscuta">sulciscuta</tp:taxon-name-part>
                </tp:taxon-name><comment>(Thomson, 1878): <xref ref-type="bibr" rid="B4">Bouček (1971)</xref>: 541.</comment></tp:nomenclature-citation><tp:nomenclature-citation><tp:taxon-name>
                  <tp:taxon-name-part taxon-name-part-type="genus" reg="Omphale">Omphale</tp:taxon-name-part>
                  <tp:taxon-name-part taxon-name-part-type="species" reg="sulciscuta">sulciscuta</tp:taxon-name-part>
                </tp:taxon-name><comment>(Thomson, 1878): <xref ref-type="bibr" rid="B23">Hansson and Shevtsova (2012)</xref>: 122.</comment></tp:nomenclature-citation></tp:nomenclature-citation-list></tp:nomenclature><tp:treatment-sec sec-type="material" id="SECID0EZLAI"><title>Material examined.</title><p>• 2♀: 1♀ [<abbrev xmlns:xlink="http://www.w3.org/1999/xlink" xlink:title="Northeast Forestry University" id="ABBRID0E6LAI" xlink:type="simple">NEFU</abbrev>; on card], China, Heilongjiang Province, Yichun City, Dailing District, Liangshui National Nature Reserve, 26.VII.2015, leg. Si-Zhu Liu, Xing-Yue Jin, and Xin-Yu Zhang, by sweep netting • 1♀ [<abbrev xmlns:xlink="http://www.w3.org/1999/xlink" xlink:title="Northeast Forestry University" id="ABBRID0EDMAI" xlink:type="simple">NEFU</abbrev>; on slide], China, Heilongjiang Province, Yichun City, Dailing District, Liangshui National Nature Reserve, 02.VIII.2015, leg. Si-Zhu Liu, Xing-Yue Jin, and Xin-Yu Zhang, by sweep netting.</p></tp:treatment-sec><tp:treatment-sec sec-type="diagnosis" id="SECID0EHMAI"><title>Diagnosis.</title><p><bold>Female.</bold> Body length 1.1–1.7 mm, strongly sclerotized, mainly black to dark brown; antenna with scape yellowish brown to brown, pedicel and flagellum dark brown; fore wing hyaline. Head (Fig. <xref ref-type="fig" rid="F9">9A, B</xref>) with face and vertex smooth, frontal sulcus V-shaped, antennal scrobes meeting below meeting below frontal sulcus and connected frontal sulcus with longitudinal suture; clypeus trapezoid, 1.5 × as wide as high. Antenna (Fig. <xref ref-type="fig" rid="F9">9C</xref>) with five flagellomeres separated from each other; scape slightly stout, 5.2 × as long as wide; pedicel 1.5 × as long as wide; <abbrev xmlns:xlink="http://www.w3.org/1999/xlink" xlink:title="flagellomeres 1–5" id="ABBRID0EXMAI" xlink:type="simple">F1</abbrev> 1.0 × as long and 2.0 × as wide as F2; <abbrev xmlns:xlink="http://www.w3.org/1999/xlink" xlink:title="flagellomeres 1–5" id="ABBRID0E2MAI" xlink:type="simple">F1</abbrev>–5 with verticillate setae at base, the setae reaching or reaching beyond the apex of flagellomere attached to. Mesosoma (Fig. <xref ref-type="fig" rid="F9">9D, E</xref>) with mesoscutum and scutellum with distinct and sparse reticulation, meshes of reticulation mainly hexagonal; midlobe of mesoscutum with two pairs of setae and an incomplete shallow median groove; notauli as distinct deep grooves in posterior 1/2; scutellum 1.2 × as long as wide, with an incomplete median groove in anterior 1/2–2/3; metascutellum tongue like and without foveae anterolaterally; propodeum smooth, with a weak and narrow median carina, plica, between median carina and spiracular sulcus with a longitudinal carina, posterior part forming a short nucha; Fore wing (Fig. <xref ref-type="fig" rid="F9">9J</xref>) speculum closed, with 8–12 admarginal setae arising from <abbrev xmlns:xlink="http://www.w3.org/1999/xlink" xlink:title="marginal vein" id="ABBRID0EHNAI" xlink:type="simple">MV</abbrev> and membrane just below <abbrev xmlns:xlink="http://www.w3.org/1999/xlink" xlink:title="marginal vein" id="ABBRID0ELNAI" xlink:type="simple">MV</abbrev>; <abbrev xmlns:xlink="http://www.w3.org/1999/xlink" xlink:title="postmarginal vein" id="ABBRID0EPNAI" xlink:type="simple">PMV</abbrev> shorter than <abbrev xmlns:xlink="http://www.w3.org/1999/xlink" xlink:title="stigmal vein" id="ABBRID0ETNAI" xlink:type="simple">STV</abbrev>, 0.7–0.8 × as long as <abbrev xmlns:xlink="http://www.w3.org/1999/xlink" xlink:title="stigmal vein" id="ABBRID0EXNAI" xlink:type="simple">STV</abbrev>, radial cell nearly bare (at least without setae along <abbrev xmlns:xlink="http://www.w3.org/1999/xlink" xlink:title="postmarginal vein" id="ABBRID0E2NAI" xlink:type="simple">PMV</abbrev>). Metasoma (Fig. <xref ref-type="fig" rid="F9">9I</xref>), petiole quadratic to transverse, with anterior part drawn out to form a sharp margin that covers propodeal nucha; gaster 1.3 × as long as mesosoma, slightly longer than head + mesosoma (1.1:1.0).</p><fig id="F9" position="float" orientation="portrait"><object-id xmlns:xlink="http://www.w3.org/1999/xlink" content-type="doi" xlink:type="simple">10.3897/zookeys.1215.130669.figure9</object-id><object-id xmlns:xlink="http://www.w3.org/1999/xlink" content-type="arpha" xlink:type="simple">D8FE3F53-9267-50AE-B13F-074DD412FF7C</object-id><label>Figure 9.</label><caption><p><italic><tp:taxon-name><tp:taxon-name-part taxon-name-part-type="genus" reg="Omphale">Omphale</tp:taxon-name-part><tp:taxon-name-part taxon-name-part-type="species" reg="sulciscuta">sulciscuta</tp:taxon-name-part></tp:taxon-name></italic>, ♀ <bold>A, B</bold> head, frontal view <bold>C</bold> antenna <bold>D, E</bold> mesosoma, dorsal view <bold>F–H</bold> fore, mid and hind leg, respectively <bold>I</bold> metasoma, dorsal view <bold>J</bold> fore wing <bold>K</bold> hind wing. Scale bars: 100 μm.</p></caption><graphic xmlns:xlink="http://www.w3.org/1999/xlink" xlink:href="zookeys-1215-209_article-130669__-g009.jpg" position="float" orientation="portrait" xlink:type="simple" id="oo_1154202.jpg"><uri content-type="original_file" xlink:type="simple">https://binary.pensoft.net/fig/1154202</uri></graphic></fig><p><bold>Male.</bold> See <xref ref-type="bibr" rid="B23">Hansson and Shevtsova (2012)</xref>.</p></tp:treatment-sec><tp:treatment-sec sec-type="host" id="SECID0ERPAI"><title>Host.</title><p>Unknown.</p></tp:treatment-sec><tp:treatment-sec sec-type="distribution" id="SECID0EWPAI"><title>Distribution.</title><p>China (Heilongjiang, Gansu, and Guangxi provinces); Armenia and Germany (<xref ref-type="bibr" rid="B6">Bouček and Askew 1968</xref>); Bulgaria (<xref ref-type="bibr" rid="B7">Boyadzhiev 2006</xref>); Croatia and Montenegro (<xref ref-type="bibr" rid="B5">Bouček 1977</xref>); Czech Republic (<xref ref-type="bibr" rid="B2">Bouček 1957</xref>); Denmark, France, and Russia (<xref ref-type="bibr" rid="B23">Hansson and Shevtsova 2012</xref>); Hungary (<xref ref-type="bibr" rid="B9">Erdös 1956</xref>); Moldova (<xref ref-type="bibr" rid="B3">Bouček 1965</xref>); Netherlands (<xref ref-type="bibr" rid="B14">Gijswijt 2003</xref>); Romania (<xref ref-type="bibr" rid="B22">Hansson 2016</xref>); Slovakia (<xref ref-type="bibr" rid="B26">Kalina 1989</xref>); Sweden (<xref ref-type="bibr" rid="B32">Thomson 1878</xref>); United Kingdom (<xref ref-type="bibr" rid="B15">Graham 1959</xref>).</p></tp:treatment-sec><tp:treatment-sec><!--Section generated to contain objects referenced in tp:taxon-treatment.--><fig id="F1" position="float" orientation="portrait"><object-id xmlns:xlink="http://www.w3.org/1999/xlink" content-type="doi" xlink:type="simple">10.3897/zookeys.1215.130669.figure1</object-id><object-id xmlns:xlink="http://www.w3.org/1999/xlink" content-type="arpha" xlink:type="simple">1FCFEBDC-AFFA-5C46-8DEE-410399FAED14</object-id><label>Figure 1.</label><caption><p><italic><tp:taxon-name><tp:taxon-name-part taxon-name-part-type="genus" reg="Omphale">Omphale</tp:taxon-name-part></tp:taxon-name></italic> spp., habitus <bold>A</bold><italic><tp:taxon-name><tp:taxon-name-part taxon-name-part-type="genus" reg="Omphale">O.</tp:taxon-name-part><tp:taxon-name-part taxon-name-part-type="species" reg="brevibuccata">brevibuccata</tp:taxon-name-part></tp:taxon-name></italic>, ♀, lateral <bold>B</bold><italic><tp:taxon-name><tp:taxon-name-part taxon-name-part-type="genus" reg="Omphale">O.</tp:taxon-name-part><tp:taxon-name-part taxon-name-part-type="species" reg="connectens">connectens</tp:taxon-name-part></tp:taxon-name></italic>, ♀, lateral <bold>C</bold><italic><tp:taxon-name><tp:taxon-name-part taxon-name-part-type="genus" reg="Omphale">O.</tp:taxon-name-part><tp:taxon-name-part taxon-name-part-type="species" reg="longigena">longigena</tp:taxon-name-part></tp:taxon-name></italic> sp. nov., holotype, ♀, lateral <bold>D</bold><italic><tp:taxon-name><tp:taxon-name-part taxon-name-part-type="genus" reg="Omphale">O.</tp:taxon-name-part><tp:taxon-name-part taxon-name-part-type="species" reg="longitarsus">longitarsus</tp:taxon-name-part></tp:taxon-name></italic> sp. nov., holotype, ♀, lateral <bold>E</bold><italic><tp:taxon-name><tp:taxon-name-part taxon-name-part-type="genus" reg="Omphale">O.</tp:taxon-name-part><tp:taxon-name-part taxon-name-part-type="species" reg="melina">melina</tp:taxon-name-part></tp:taxon-name></italic>, ♀, dorsal <bold>F</bold><italic><tp:taxon-name><tp:taxon-name-part taxon-name-part-type="genus" reg="Omphale">O.</tp:taxon-name-part><tp:taxon-name-part taxon-name-part-type="species" reg="melina">melina</tp:taxon-name-part></tp:taxon-name></italic>, ♂, dorsal <bold>G</bold><italic><tp:taxon-name><tp:taxon-name-part taxon-name-part-type="genus" reg="Omphale">O.</tp:taxon-name-part><tp:taxon-name-part taxon-name-part-type="species" reg="rectisulcus">rectisulcus</tp:taxon-name-part></tp:taxon-name></italic> sp. nov., holotype, ♀, dorsal <bold>H</bold><italic><tp:taxon-name><tp:taxon-name-part taxon-name-part-type="genus" reg="Omphale">O.</tp:taxon-name-part><tp:taxon-name-part taxon-name-part-type="species" reg="obscura">obscura</tp:taxon-name-part></tp:taxon-name></italic>, ♀, lateral <bold>I</bold><italic><tp:taxon-name><tp:taxon-name-part taxon-name-part-type="genus" reg="Omphale">O.</tp:taxon-name-part><tp:taxon-name-part taxon-name-part-type="species" reg="sulciscuta">sulciscuta</tp:taxon-name-part></tp:taxon-name></italic>, ♀, lateral. Scale bars: 500 μm.</p></caption><graphic xmlns:xlink="http://www.w3.org/1999/xlink" xlink:href="zookeys-1215-209_article-130669__-g001.jpg" position="float" orientation="portrait" xlink:type="simple" id="oo_1154194.jpg"><uri content-type="original_file" xlink:type="simple">https://binary.pensoft.net/fig/1154194</uri></graphic></fig></tp:treatment-sec><ref-list><ref id="B30"><mixed-citation xmlns:xlink="http://www.w3.org/1999/xlink" xlink:type="simple"><person-group><name name-style="western"><surname>Schmiedeknecht</surname><given-names>O</given-names></name></person-group> (<year>1909</year>) <article-title><tp:taxon-name><tp:taxon-name-part taxon-name-part-type="order">Hymenoptera</tp:taxon-name-part></tp:taxon-name> Fam. <tp:taxon-name><tp:taxon-name-part taxon-name-part-type="family">Chalcididae</tp:taxon-name-part></tp:taxon-name>.</article-title><source>Genera Insectorum</source><volume>97</volume>: <fpage>1</fpage>–<lpage>550</lpage>.</mixed-citation></ref><ref id="B4"><mixed-citation xmlns:xlink="http://www.w3.org/1999/xlink" xlink:type="simple"><person-group><name name-style="western"><surname>Bouček</surname><given-names>Z</given-names></name></person-group> (<year>1971</year>) <article-title>Descriptive and taxonomic notes on ten, mainly new, species of West Palaearctic <tp:taxon-name><tp:taxon-name-part taxon-name-part-type="family">Eulophidae</tp:taxon-name-part></tp:taxon-name> (<tp:taxon-name><tp:taxon-name-part taxon-name-part-type="order">Hymenoptera</tp:taxon-name-part></tp:taxon-name>).</article-title><source>Acta Entomologica Musei Nationalis Pragae</source><volume>38</volume>: <fpage>525</fpage>–<lpage>543</lpage>.</mixed-citation></ref><ref id="B23"><mixed-citation xmlns:xlink="http://www.w3.org/1999/xlink" xlink:type="simple"><person-group><name name-style="western"><surname>Hansson</surname><given-names>C</given-names></name><name name-style="western"><surname>Shevtsova</surname><given-names>E</given-names></name></person-group> (<year>2012</year>) Revision of the European species of <italic><tp:taxon-name><tp:taxon-name-part taxon-name-part-type="genus">Omphale</tp:taxon-name-part></tp:taxon-name></italic> Haliday (<tp:taxon-name><tp:taxon-name-part taxon-name-part-type="order">Hymenoptera</tp:taxon-name-part></tp:taxon-name>, <tp:taxon-name><tp:taxon-name-part taxon-name-part-type="superfamily">Chalcidoidea</tp:taxon-name-part></tp:taxon-name>, <tp:taxon-name><tp:taxon-name-part taxon-name-part-type="family">Eulophidae</tp:taxon-name-part></tp:taxon-name>). ZooKeys 232(Special Issue): 1–157. <ext-link xlink:href="10.3897/zookeys.232.3625" ext-link-type="doi" xlink:type="simple">https://doi.org/10.3897/zookeys.232.3625</ext-link></mixed-citation></ref><ref id="B6"><mixed-citation xmlns:xlink="http://www.w3.org/1999/xlink" xlink:type="simple"><person-group><name name-style="western"><surname>Bouček</surname><given-names>Z</given-names></name><name name-style="western"><surname>Askew</surname><given-names>RR</given-names></name></person-group> (<year>1968</year>) <source>Hym. <tp:taxon-name><tp:taxon-name-part taxon-name-part-type="superfamily">Chalcidoidea</tp:taxon-name-part></tp:taxon-name>. Palearctic <tp:taxon-name><tp:taxon-name-part taxon-name-part-type="family">Eulophidae</tp:taxon-name-part></tp:taxon-name> (excl. <tp:taxon-name><tp:taxon-name-part taxon-name-part-type="subfamily">Tetrastichinae</tp:taxon-name-part></tp:taxon-name>). Index of Entomophagous Insects 3.</source><publisher-name>Le François</publisher-name>, <publisher-loc>Paris</publisher-loc>, <size units="page">260 pp</size>.</mixed-citation></ref><ref id="B7"><mixed-citation xmlns:xlink="http://www.w3.org/1999/xlink" xlink:type="simple"><person-group><name name-style="western"><surname>Boyadzhiev</surname><given-names>P</given-names></name></person-group> (<year>2006</year>) <article-title><tp:taxon-name><tp:taxon-name-part taxon-name-part-type="family">Eulophidae</tp:taxon-name-part></tp:taxon-name> (<tp:taxon-name><tp:taxon-name-part taxon-name-part-type="order">Hymenoptera</tp:taxon-name-part></tp:taxon-name>: <tp:taxon-name><tp:taxon-name-part taxon-name-part-type="superfamily">Chalcidoidea</tp:taxon-name-part></tp:taxon-name>) of the Western Rhodopes (Bulgaria).</article-title> In: <person-group><name name-style="western"><surname>Beron</surname><given-names>P</given-names></name></person-group> (<role>Ed.</role>) <issue-title>Biodiversity of Bulgaria.</issue-title><source>3. Biodiversity of Western Rhodopes (Bulgaria and Greece) I. Pensoft &amp; National Museum of Natural History, Sofia</source>, <fpage>561</fpage>–<lpage>580</lpage>.</mixed-citation></ref><ref id="B5"><mixed-citation xmlns:xlink="http://www.w3.org/1999/xlink" xlink:type="simple"><person-group><name name-style="western"><surname>Bouček</surname><given-names>Z</given-names></name></person-group> (<year>1977</year>) A faunistic review of the Yugoslavian <tp:taxon-name><tp:taxon-name-part taxon-name-part-type="superfamily">Chalcidoidea</tp:taxon-name-part></tp:taxon-name> (Parasitic <tp:taxon-name><tp:taxon-name-part taxon-name-part-type="order">Hymenoptera</tp:taxon-name-part></tp:taxon-name>). Acta Entomologica Jugoslavica 13(Supplement): 1–145.</mixed-citation></ref><ref id="B2"><mixed-citation xmlns:xlink="http://www.w3.org/1999/xlink" xlink:type="simple"><person-group><name name-style="western"><surname>Bouček</surname><given-names>Z</given-names></name></person-group> (<year>1957</year>) <article-title><tp:taxon-name><tp:taxon-name-part taxon-name-part-type="superfamily">Chalcidoidea</tp:taxon-name-part></tp:taxon-name>.</article-title><source>Klíc Zvíreny CSR [Key to the Fauna of Czechoslovakia]</source><volume>2</volume>: <fpage>204</fpage>–<lpage>288</lpage>.</mixed-citation></ref><ref id="B9"><mixed-citation xmlns:xlink="http://www.w3.org/1999/xlink" xlink:type="simple"><person-group><name name-style="western"><surname>Erdös</surname><given-names>J</given-names></name></person-group> (<year>1956</year>) <article-title>Additamente ad cognitionem faunae Chalcidoidarum in Hungaria et regionibus finitimis VI 19 <tp:taxon-name><tp:taxon-name-part taxon-name-part-type="family">Eulophidae</tp:taxon-name-part></tp:taxon-name>. Folia Entomologica Hungarica (s.n.</article-title><source>)</source><volume>9</volume>: <fpage>1</fpage>–<lpage>64</lpage>.</mixed-citation></ref><ref id="B3"><mixed-citation xmlns:xlink="http://www.w3.org/1999/xlink" xlink:type="simple"><person-group><name name-style="western"><surname>Bouček</surname><given-names>Z</given-names></name></person-group> (<year>1965</year>) <article-title>A review of the Chalcidoid fauna of the Moldavian S.S.R., with descriptions of new species (<tp:taxon-name><tp:taxon-name-part taxon-name-part-type="order">Hymenoptera</tp:taxon-name-part></tp:taxon-name>).</article-title><source>Acta Faunistica Entomologica Musei National Pragae</source><volume>11</volume>: <fpage>5</fpage>–<lpage>38</lpage>.</mixed-citation></ref><ref id="B14"><mixed-citation xmlns:xlink="http://www.w3.org/1999/xlink" xlink:type="simple"><person-group><name name-style="western"><surname>Gijswijt</surname><given-names>MJ</given-names></name></person-group> (<year>2003</year>) <article-title>Naamlijst van de Nederlandse bronswespen (<tp:taxon-name><tp:taxon-name-part taxon-name-part-type="order">Hymenoptera</tp:taxon-name-part></tp:taxon-name>: <tp:taxon-name><tp:taxon-name-part taxon-name-part-type="superfamily">Chalcidoidea</tp:taxon-name-part></tp:taxon-name>).</article-title><source>Nederlandse Faunistische Mededelingen</source><volume>18</volume>: <fpage>17</fpage>–<lpage>79</lpage>.</mixed-citation></ref><ref id="B22"><mixed-citation xmlns:xlink="http://www.w3.org/1999/xlink" xlink:type="simple"><person-group><name name-style="western"><surname>Hansson</surname><given-names>C</given-names></name></person-group> (<year>2016</year>) <article-title>New records of <tp:taxon-name><tp:taxon-name-part taxon-name-part-type="family">Eulophidae</tp:taxon-name-part></tp:taxon-name> (<tp:taxon-name><tp:taxon-name-part taxon-name-part-type="order">Hymenoptera</tp:taxon-name-part></tp:taxon-name>: <tp:taxon-name><tp:taxon-name-part taxon-name-part-type="superfamily">Chalcidoidea</tp:taxon-name-part></tp:taxon-name>) from Romania, including two new species.</article-title><source>Travaux du Muséum d’Histoire Naturelle ‘Grigore Antipa’, Bucuresti</source><volume>59</volume>(<issue>1</issue>): <fpage>53</fpage>–<lpage>72</lpage>. <ext-link xlink:href="10.1515/travmu-2016-0017" ext-link-type="doi" xlink:type="simple">https://doi.org/10.1515/travmu-2016-0017</ext-link></mixed-citation></ref><ref id="B26"><mixed-citation xmlns:xlink="http://www.w3.org/1999/xlink" xlink:type="simple"><person-group><name name-style="western"><surname>Kalina</surname><given-names>V</given-names></name></person-group> (<year>1989</year>) <article-title>Checklist of Czechoslovak Insects III (<tp:taxon-name><tp:taxon-name-part taxon-name-part-type="order">Hymenoptera</tp:taxon-name-part></tp:taxon-name>). <tp:taxon-name><tp:taxon-name-part taxon-name-part-type="superfamily">Chalcidoidea</tp:taxon-name-part></tp:taxon-name>.</article-title><source>Acta Faunistica Entomologica Musei Nationalis Pragae</source><volume>19</volume>: <fpage>1</fpage>–<lpage>194</lpage>.</mixed-citation></ref><ref id="B32"><mixed-citation xmlns:xlink="http://www.w3.org/1999/xlink" xlink:type="simple"><person-group><name name-style="western"><surname>Thomson</surname><given-names>CG</given-names></name></person-group> (<year>1878</year>) <article-title><tp:taxon-name><tp:taxon-name-part taxon-name-part-type="order">Hymenoptera</tp:taxon-name-part></tp:taxon-name> Scandinaviae.</article-title><source>Lundae</source><volume>5</volume>: <fpage>1</fpage>–<lpage>307</lpage>.</mixed-citation></ref><ref id="B15"><mixed-citation xmlns:xlink="http://www.w3.org/1999/xlink" xlink:type="simple"><person-group><name name-style="western"><surname>Graham</surname><given-names>MWR de V</given-names></name></person-group> (<year>1959</year>) <article-title>Keys to the British genera and species of <tp:taxon-name><tp:taxon-name-part taxon-name-part-type="subfamily">Elachertinae</tp:taxon-name-part></tp:taxon-name>, <tp:taxon-name><tp:taxon-name-part taxon-name-part-type="subfamily">Eulophinae</tp:taxon-name-part></tp:taxon-name>, <tp:taxon-name><tp:taxon-name-part taxon-name-part-type="subfamily">Entedontinae</tp:taxon-name-part></tp:taxon-name> and <tp:taxon-name><tp:taxon-name-part taxon-name-part-type="subfamily">Euderinae</tp:taxon-name-part></tp:taxon-name> (Hym., <tp:taxon-name><tp:taxon-name-part taxon-name-part-type="superfamily">Chalcidoidea</tp:taxon-name-part></tp:taxon-name>).</article-title><source>Transactions of the Society for British Entomology</source><volume>13</volume>(<issue>10</issue>): <fpage>169</fpage>–<lpage>204</lpage>.</mixed-citation></ref></ref-list></tp:taxon-treatment>
