# Supplementary material for: ﻿Four new species and four newly recorded species of Omphale Haliday (Hymenoptera, Eulophidae) from China, with a key to Chinese species
Source: Zookeys. 2024 Oct 15;1215:209–34. doi: 10.3897/zookeys.1215.130669 (PMC11496838; doi:10.3897/zookeys.1215.130669)
Supplement: XML Treatment for Omphale xanthosoma [file zookeys.1215.130669-treatment9.xml]

<!DOCTYPE tp:taxon-treatment
  PUBLIC "-//TaxonX//DTD Taxonomic Treatment Publishing DTD v0 20100105//EN" "tax-treatment-NSO.dtd">
<tp:taxon-treatment xmlns:tp="http://www.plazi.org/taxpub"><tp:treatment-meta><kwd-group><label>Taxon classification</label><kwd>
                <named-content content-type="kingdom">Animalia</named-content>
              </kwd><kwd>
                <named-content content-type="order">Hymenoptera</named-content>
              </kwd><kwd>
                <named-content content-type="family">Eulophidae</named-content>
              </kwd></kwd-group><mixed-citation publication-type="journal"><person-group><name><surname>Li</surname><given-names>Ming-Rui</given-names></name><name><surname>Wang</surname><given-names>Jia-Sheng</given-names></name><name><surname>Jing</surname><given-names>Ze-Ji</given-names></name><name><surname>Meng</surname><given-names>Qing-Fan</given-names></name><name><surname>Zhao</surname><given-names>Hong-Rui</given-names></name><name><surname>Li</surname><given-names>Xing-Peng</given-names></name><name><surname>Liu</surname><given-names>Sheng-Dong</given-names></name><name><surname>Li</surname><given-names>Cheng-De</given-names></name></person-group><article-title>﻿Four new species and four newly recorded species of <italic><tp:taxon-name><tp:taxon-name-part taxon-name-part-type="genus" reg="Omphale">Omphale</tp:taxon-name-part></tp:taxon-name></italic> Haliday (<tp:taxon-name><tp:taxon-name-part taxon-name-part-type="order">Hymenoptera</tp:taxon-name-part></tp:taxon-name>, <tp:taxon-name><tp:taxon-name-part taxon-name-part-type="family">Eulophidae</tp:taxon-name-part></tp:taxon-name>) from China, with a key to Chinese species</article-title><source>Zookeys</source><day>15</day><month>10</month><year>2024</year><volume>1215</volume><fpage>209</fpage><lpage>234</lpage><pub-id pub-id-type="doi">10.3897/zookeys.1215.130669</pub-id></mixed-citation></tp:treatment-meta><tp:nomenclature><label>﻿</label><tp:taxon-name>
              <object-id xmlns:xlink="http://www.w3.org/1999/xlink" content-type="arpha" xlink:type="simple">FE11B481-821F-5830-8BC1-816FF5B5E614</object-id>
              <tp:taxon-name-part taxon-name-part-type="genus" reg="Omphale">Omphale</tp:taxon-name-part>
              <tp:taxon-name-part taxon-name-part-type="species" reg="xanthosoma">xanthosoma</tp:taxon-name-part>
              <object-id xmlns:xlink="http://www.w3.org/1999/xlink" content-type="zoobank" xlink:type="simple">https://zoobank.org/B9396418-A6D1-4B45-BA54-AF51AF74BD45</object-id>
            </tp:taxon-name><tp:taxon-authority>Li &amp; Li</tp:taxon-authority><tp:taxon-status xmlns:xlink="http://www.w3.org/1999/xlink" xlink:type="simple">sp. nov.</tp:taxon-status><xref ref-type="fig" rid="F10">Fig. 10A–F</xref></tp:nomenclature><tp:treatment-sec sec-type="material" id="SECID0E1SAI"><title>Material examined.</title><p><bold><italic>Holotype</italic></bold>: • ♀ [<abbrev xmlns:xlink="http://www.w3.org/1999/xlink" xlink:title="Northeast Forestry University" id="ABBRID0EFTAI" xlink:type="simple">NEFU</abbrev>; on card, right antenna and right wings on slide], China, Hainan Province, Ledong Li Autonomous County, Jianfengling National Forest Park, 18.V.2021, leg. Ming-Rui Li and Gang Fu, by sweep netting.</p></tp:treatment-sec><tp:treatment-sec sec-type="diagnosis" id="SECID0EJTAI"><title>Diagnosis.</title><p><bold>Female.</bold> Body mainly yellow without metallic reflections, mesoscutum and mesoscutellum with a brown median stripe, posterior margin of abdominal tergites and apical part of ovipositor sheaths brown to dark brown; mid lobe of mesoscutum with only one pair of setae; gaster lanceolate, 2.0 × as long as length of mesosoma, obviously longer than head + mesosoma (1.6:1.0); antenna with scape short, 4.0 × as long as wide; fore wing with ten admarginal setae, radial cell nearly bare, with a sparsely hairline from the middle part of radial cell.</p></tp:treatment-sec><tp:treatment-sec sec-type="description" id="SECID0ERTAI"><title>Description.</title><p><bold>Female.</bold> Body length 1.4 mm, mainly yellow without metallic reflections, with a brown longitudinal stripe along median part of mesoscutum and mesoscutellum, posterior margin of abdominal tergites and apical part of ovipositor sheaths dark brown; eyes dull red; antenna with scape yellowish white, except apical 1/3 of dorsal edge brown, pedicel pale brown to brown, flagellum dark brown; mandibles with teeth dark brown; all legs yellow to yellowish white, except brown tarsal claws; wings hyaline.</p><p><bold><italic>Head</italic></bold> (Fig. <xref ref-type="fig" rid="F10">10A</xref>) in frontal view 1.3 × as wide as high, slightly collapsed after death; face and vertex smooth; <abbrev xmlns:xlink="http://www.w3.org/1999/xlink" xlink:title="minimum distance between posterior ocelli" id="ABBRID0EEUAI" xlink:type="simple">POL</abbrev>:<abbrev xmlns:xlink="http://www.w3.org/1999/xlink" xlink:title="minimum distance between a posterior ocellus and corresponding eye margin" id="ABBRID0EIUAI" xlink:type="simple">OOL</abbrev> ~ 1.5:1.0; frontal sulcus arcuate, reaching eye margin, the midpoint closer to median ocellus than to antennal toruli; antennal scrobes join frontal sulcus separately; antennal toruli situated above level of lower eye margin; <abbrev xmlns:xlink="http://www.w3.org/1999/xlink" xlink:title="height of eye" id="ABBRID0EMUAI" xlink:type="simple">HE</abbrev>:<abbrev xmlns:xlink="http://www.w3.org/1999/xlink" xlink:title="malar space" id="ABBRID0EQUAI" xlink:type="simple">MS</abbrev>:<abbrev xmlns:xlink="http://www.w3.org/1999/xlink" xlink:title="width of mouth opening" id="ABBRID0EUUAI" xlink:type="simple">WM</abbrev> ~ 3.1:1.0:3.0; clypeus more or less semicircular, with upper margin weakly delimited and lower margin protruding, 2.2 × as wide as high; mandible with two large and pointed teeth at apex and one smaller and obtuse tooth at base. Antenna (Fig. <xref ref-type="fig" rid="F10">10B</xref>) with all five flagellomeres separated from each other; scape 4.0 × as long as wide; pedicel 1.4 × as long as wide; <abbrev xmlns:xlink="http://www.w3.org/1999/xlink" xlink:title="flagellomeres 1–5" id="ABBRID0E3UAI" xlink:type="simple">F1</abbrev> 1.0 × as long and 1.4 × as wide as F2; F3 to F5 slightly decreasing in both length and width.</p><fig id="F10" position="float" orientation="portrait"><object-id xmlns:xlink="http://www.w3.org/1999/xlink" content-type="doi" xlink:type="simple">10.3897/zookeys.1215.130669.figure10</object-id><object-id xmlns:xlink="http://www.w3.org/1999/xlink" content-type="arpha" xlink:type="simple">5CC05B0E-5B1A-5A41-AE5C-A9B8063C9E82</object-id><label>Figure 10.</label><caption><p><italic><tp:taxon-name><tp:taxon-name-part taxon-name-part-type="genus" reg="Omphale">Omphale</tp:taxon-name-part><tp:taxon-name-part taxon-name-part-type="species" reg="xanthosoma">xanthosoma</tp:taxon-name-part></tp:taxon-name></italic> sp. nov., holotype, ♀ <bold>A</bold> head, frontal view <bold>B</bold> antenna <bold>C</bold> dorsal habitus, shows mesosoma and metasoma <bold>D</bold> fore wing <bold>E</bold> hind wing <bold>F</bold> lateral habitus, shows legs. Scale bars: 100 μm.</p></caption><graphic xmlns:xlink="http://www.w3.org/1999/xlink" xlink:href="zookeys-1215-209_article-130669__-g010.jpg" position="float" orientation="portrait" xlink:type="simple" id="oo_1154203.jpg"><uri content-type="original_file" xlink:type="simple">https://binary.pensoft.net/fig/1154203</uri></graphic></fig><p><bold><italic>Mesosoma</italic></bold> (Fig. <xref ref-type="fig" rid="F10">10C</xref>) 1.4 × as long as wide; pronotum reduced and not visible in dorsal view; mesoscutum with fine reticulation, mid lobe with only one pair of black setae; notauli indicated in anterior third; mesoscutellum 1.1 × as long as wide, anterior 1/2 with fine reticulation, posterior 1/2 smooth, with one pair of black setae located in the middle part; metascutellum small and triangular; propodeum short medially, 0.2 × as long as mesoscutellum, smooth, without median carina or plica. Fore wing (Fig. <xref ref-type="fig" rid="F10">10D</xref>) 2.5 × as long as wide, speculum closed, with ten admarginal setae arising from both <abbrev xmlns:xlink="http://www.w3.org/1999/xlink" xlink:title="marginal vein" id="ABBRID0ETWAI" xlink:type="simple">MV</abbrev> and from membrane just below <abbrev xmlns:xlink="http://www.w3.org/1999/xlink" xlink:title="marginal vein" id="ABBRID0EXWAI" xlink:type="simple">MV</abbrev>, with apical setae attached close to <abbrev xmlns:xlink="http://www.w3.org/1999/xlink" xlink:title="stigmal vein" id="ABBRID0E2WAI" xlink:type="simple">STV</abbrev>; <abbrev xmlns:xlink="http://www.w3.org/1999/xlink" xlink:title="postmarginal vein" id="ABBRID0E6WAI" xlink:type="simple">PMV</abbrev> longer than <abbrev xmlns:xlink="http://www.w3.org/1999/xlink" xlink:title="stigmal vein" id="ABBRID0EDXAI" xlink:type="simple">STV</abbrev>, radial cell nearly bare, with a sparsely hairline from the middle part of radial cell, ratio of <abbrev xmlns:xlink="http://www.w3.org/1999/xlink" xlink:title="submarginal vein" id="ABBRID0EHXAI" xlink:type="simple">SMV</abbrev>:<abbrev xmlns:xlink="http://www.w3.org/1999/xlink" xlink:title="marginal vein" id="ABBRID0ELXAI" xlink:type="simple">MV</abbrev>:<abbrev xmlns:xlink="http://www.w3.org/1999/xlink" xlink:title="postmarginal vein" id="ABBRID0EPXAI" xlink:type="simple">PMV</abbrev>:<abbrev xmlns:xlink="http://www.w3.org/1999/xlink" xlink:title="stigmal vein" id="ABBRID0ETXAI" xlink:type="simple">STV</abbrev> ~ 3.9:5.3:1.9:1.0. Hind wing (Fig. <xref ref-type="fig" rid="F10">10E</xref>) 5.3 × as long as wide, apex pointed. Legs (Fig. <xref ref-type="fig" rid="F10">10F</xref>)with hind femur with three distinct long setae on outer side.</p><p><bold><italic>Metasoma</italic></bold> (Fig. <xref ref-type="fig" rid="F10">10C</xref>) 3.4 × as long as wide; petiole short; Gaster lanceolate, 2.0 × as long as length of mesosoma, obviously longer than head + mesosoma (1.6:1.0); ovipositor sheaths exserted beyond apex of gaster.</p><p><bold>Male.</bold> Unknown.</p></tp:treatment-sec><tp:treatment-sec sec-type="host" id="SECID0EOYAI"><title>Host.</title><p>Unknown.</p></tp:treatment-sec><tp:treatment-sec sec-type="etymology" id="SECID0ETYAI"><title>Etymology.</title><p>The specific name refers to the yellow body of this new species.</p></tp:treatment-sec><tp:treatment-sec sec-type="distribution" id="SECID0EYYAI"><title>Distribution.</title><p>China (Hainan Province).</p></tp:treatment-sec><tp:treatment-sec sec-type="remarks" id="SECID0E4YAI"><title>Remarks.</title><p><italic><tp:taxon-name><tp:taxon-name-part taxon-name-part-type="genus" reg="Omphale">Omphale</tp:taxon-name-part><tp:taxon-name-part taxon-name-part-type="species" reg="xanthosoma">xanthosoma</tp:taxon-name-part></tp:taxon-name></italic> sp. nov. should belong to the <italic>obscurinotata</italic> group, and is similar to <italic><tp:taxon-name><tp:taxon-name-part taxon-name-part-type="genus" reg="Omphale">Omphale</tp:taxon-name-part><tp:taxon-name-part taxon-name-part-type="species" reg="mellea">mellea</tp:taxon-name-part></tp:taxon-name></italic> Hansson. The two species share the following characteristics: body mostly yellow; antenna with scape mainly yellowish white to yellow, flagellum dark brown; mid lobe of mesoscutum with only one pair of setae; metascutellum small; propodeum short medially; fore wing with radial cell nearly bare, with a sparsely hairline from the middle part of radial cell; gaster elongate. <italic><tp:taxon-name><tp:taxon-name-part taxon-name-part-type="genus" reg="Omphale">Omphale</tp:taxon-name-part><tp:taxon-name-part taxon-name-part-type="species" reg="xanthosoma">xanthosoma</tp:taxon-name-part></tp:taxon-name></italic> sp. nov. differs from <italic><tp:taxon-name><tp:taxon-name-part taxon-name-part-type="genus" reg="Omphale">O.</tp:taxon-name-part><tp:taxon-name-part taxon-name-part-type="species" reg="mellea">mellea</tp:taxon-name-part></tp:taxon-name></italic> in having a brown longitudinal stripe along the median part of the mesoscutum and mesoscutellum (vs only scutellum occasionally with a median infuscate stripe in <italic><tp:taxon-name><tp:taxon-name-part taxon-name-part-type="genus" reg="Omphale">O.</tp:taxon-name-part><tp:taxon-name-part taxon-name-part-type="species" reg="mellea">mellea</tp:taxon-name-part></tp:taxon-name></italic>); fore wing hyaline, without any infuscate part (hyaline, infuscate close to <abbrev xmlns:xlink="http://www.w3.org/1999/xlink" xlink:title="stigmal vein" id="ABBRID0E31AI" xlink:type="simple">STV</abbrev> in <italic><tp:taxon-name><tp:taxon-name-part taxon-name-part-type="genus" reg="Omphale">O.</tp:taxon-name-part><tp:taxon-name-part taxon-name-part-type="species" reg="mellea">mellea</tp:taxon-name-part></tp:taxon-name></italic>); antenna with flagellum slender, F2 and F3 both nearly as long as <abbrev xmlns:xlink="http://www.w3.org/1999/xlink" xlink:title="flagellomeres 1–5" id="ABBRID0EL2AI" xlink:type="simple">F1</abbrev> (vs flagellum stouter, F2 and F3 both shorter than <abbrev xmlns:xlink="http://www.w3.org/1999/xlink" xlink:title="flagellomeres 1–5" id="ABBRID0EP2AI" xlink:type="simple">F1</abbrev> in <italic><tp:taxon-name><tp:taxon-name-part taxon-name-part-type="genus" reg="Omphale">O.</tp:taxon-name-part><tp:taxon-name-part taxon-name-part-type="species" reg="mellea">mellea</tp:taxon-name-part></tp:taxon-name></italic>). <italic><tp:taxon-name><tp:taxon-name-part taxon-name-part-type="genus" reg="Omphale">Omphale</tp:taxon-name-part><tp:taxon-name-part taxon-name-part-type="species" reg="xanthosoma">xanthosoma</tp:taxon-name-part></tp:taxon-name></italic> sp. nov. also looks similar to <italic><tp:taxon-name><tp:taxon-name-part taxon-name-part-type="genus" reg="Omphale">O.</tp:taxon-name-part><tp:taxon-name-part taxon-name-part-type="species" reg="melina">melina</tp:taxon-name-part></tp:taxon-name></italic> but can be easily separated from it through the one pair setae on the midlobe of the mesoscutum and the narrow <abbrev xmlns:xlink="http://www.w3.org/1999/xlink" xlink:title="stigmal vein" id="ABBRID0EU3AI" xlink:type="simple">STV</abbrev> (midlobe of mesoscutum with two pairs setae and <abbrev xmlns:xlink="http://www.w3.org/1999/xlink" xlink:title="stigmal vein" id="ABBRID0EY3AI" xlink:type="simple">STV</abbrev> enlarged in <italic><tp:taxon-name><tp:taxon-name-part taxon-name-part-type="genus" reg="Omphale">O.</tp:taxon-name-part><tp:taxon-name-part taxon-name-part-type="species" reg="melina">melina</tp:taxon-name-part></tp:taxon-name></italic>). <italic><tp:taxon-name><tp:taxon-name-part taxon-name-part-type="genus" reg="Omphale">Omphale</tp:taxon-name-part><tp:taxon-name-part taxon-name-part-type="species" reg="xanthosoma">xanthosoma</tp:taxon-name-part></tp:taxon-name></italic> sp. nov.is also similar to <italic><tp:taxon-name><tp:taxon-name-part taxon-name-part-type="genus" reg="Omphale">O.</tp:taxon-name-part><tp:taxon-name-part taxon-name-part-type="species" reg="ochra">ochra</tp:taxon-name-part></tp:taxon-name></italic> Hansson &amp; Shevtsova, 2012 and <italic><tp:taxon-name><tp:taxon-name-part taxon-name-part-type="genus" reg="Omphale">O.</tp:taxon-name-part><tp:taxon-name-part taxon-name-part-type="species" reg="rodopiensis">rodopiensis</tp:taxon-name-part></tp:taxon-name></italic> Yefremova, Yegorenkova &amp; Boyadzhiev, 2017. Habitually, it can be easily separated from the latter two species through the mostly yellow and non-metallic mesoscutum and the long <abbrev xmlns:xlink="http://www.w3.org/1999/xlink" xlink:title="postmarginal vein" id="ABBRID0EI5AI" xlink:type="simple">PMV</abbrev>, which 1.9 × as long as <abbrev xmlns:xlink="http://www.w3.org/1999/xlink" xlink:title="stigmal vein" id="ABBRID0EM5AI" xlink:type="simple">STV</abbrev> (mesoscutum with at least anterior 1/2 golden green, <abbrev xmlns:xlink="http://www.w3.org/1999/xlink" xlink:title="postmarginal vein" id="ABBRID0EQ5AI" xlink:type="simple">PMV</abbrev> 0.7–0.9 × as long as <abbrev xmlns:xlink="http://www.w3.org/1999/xlink" xlink:title="stigmal vein" id="ABBRID0EU5AI" xlink:type="simple">STV</abbrev> in both <italic><tp:taxon-name><tp:taxon-name-part taxon-name-part-type="genus" reg="Omphale">O.</tp:taxon-name-part><tp:taxon-name-part taxon-name-part-type="species" reg="ochra">ochra</tp:taxon-name-part></tp:taxon-name></italic> and <italic><tp:taxon-name><tp:taxon-name-part taxon-name-part-type="genus" reg="Omphale">O.</tp:taxon-name-part><tp:taxon-name-part taxon-name-part-type="species" reg="rodopiensis">rodopiensis</tp:taxon-name-part></tp:taxon-name></italic>, see <xref ref-type="bibr" rid="B34">Yefremova et al. (2017)</xref>).</p></tp:treatment-sec><ref-list><ref id="B34"><mixed-citation xmlns:xlink="http://www.w3.org/1999/xlink" xlink:type="simple"><person-group><name name-style="western"><surname>Yefremova</surname><given-names>ZA</given-names></name><name name-style="western"><surname>Yegorenkova</surname><given-names>EN</given-names></name><name name-style="western"><surname>Stojanova</surname><given-names>AM</given-names></name><name name-style="western"><surname>Boyadzhiev</surname><given-names>PS</given-names></name></person-group> (<year>2017</year>) <article-title>A New Species of <italic><tp:taxon-name><tp:taxon-name-part taxon-name-part-type="genus">Omphale</tp:taxon-name-part></tp:taxon-name></italic> Haliday, 1833 (<tp:taxon-name><tp:taxon-name-part taxon-name-part-type="order">Hymenoptera</tp:taxon-name-part></tp:taxon-name>, <tp:taxon-name><tp:taxon-name-part taxon-name-part-type="family">Eulophidae</tp:taxon-name-part></tp:taxon-name>) from Bulgaria.</article-title><source>Acta Zoologica Bulgarica Supplement</source><volume>8</volume>: <fpage>119</fpage>–<lpage>122</lpage>.</mixed-citation></ref></ref-list></tp:taxon-treatment>
